# Supplementary material for: DIVE: a reference-free statistical approach to diversity-generating and mobile genetic element discovery
Source: Genome Biol. 2023 Oct 20;24:240. doi: 10.1186/s13059-023-03038-0 (PMC10589994; doi:10.1186/s13059-023-03038-0)
Supplement: Supplementary file 3 — Additional file 3. Supplementary tables 12 through 17. Contains the metadata of the seven real datasets used in the paper. [file 13059_2023_3038_MOESM3_ESM.xlsx]

## Sheet: Table S12
Table S12: E. coli samples used from GenomeTrakr Project, US Food and Drug Administration (PRJNA230969).
SAMPLE	COLLECTED_BY	DATE	COUNTRY	CONTINENT	STATE	INSTRUMENT	ISOLATION_SOURCE	LIBRARY_NAME	LAYOUT	ORGANISM	PLATFORM	STRAIN	IFSAC_CATEGORY	ONTOLOGICAL_TERM	SOURCE	HOST	HOST_DISEASE
SRR10001251	OSF	2014	USA	North America	USA:WA	Illumina MiSeq	meat	Nextera XT library SEQ000095743	PAIRED	Escherichia coli	ILLUMINA	OSF095889	meat	meat food product:FOODON_00001006	Food	MISSING	MISSING
SRR10001259	OSF	2014	USA	North America	USA:NE	Illumina MiSeq	beef	Nextera XT library SEQ000095740	PAIRED	Escherichia coli	ILLUMINA	OSF095892	beef	beef food product:FOODON_00001041	Food	MISSING	MISSING
SRR10001268	OSF	2014	USA	North America	USA:NE	Illumina MiSeq	beef	Nextera XT library SEQ000095742	PAIRED	Escherichia coli	ILLUMINA	OSF095890	beef	beef food product:FOODON_00001041	Food	MISSING	MISSING
SRR10140636	OSF	2019-03	USA	North America	USA:CA	Illumina MiSeq	all-purpose flour	Nextera XT library SEQ000097811	PAIRED	Escherichia coli	ILLUMINA	OSF098654	grains	flour all purpose:FOODON_03304534	Food	MISSING	MISSING
SRR10140639	OSF	2019-03	USA	North America	USA:CA	Illumina MiSeq	all-purpose flour	Nextera XT library SEQ000097810	PAIRED	Escherichia coli	ILLUMINA	OSF098655	grains	flour all purpose:FOODON_03304534	Food	MISSING	MISSING
SRR10189590	OSF	2019-03	USA	North America	USA:VA	Illumina MiSeq	all-purpose flour	Nextera XT library SEQ000098322	PAIRED	Escherichia coli	ILLUMINA	OSF099887	grains	flour all purpose:FOODON_03304534	Food	MISSING	MISSING
SRR10189591	OSF	2019-03	USA	North America	USA:TX	Illumina MiSeq	all-purpose flour	Nextera XT library SEQ000098321	PAIRED	Escherichia coli	ILLUMINA	OSF099888	grains	flour all purpose:FOODON_03304534	Food	MISSING	MISSING
SRR10251585	FDA	9/24/19	USA	North America	USA:CA	Illumina MiSeq	cilantro	Nextera XT library SEQ000098800	PAIRED	Escherichia coli	ILLUMINA	FDA1120742-007-007	herbs	coriander plant:FOODON_03411381	Food	MISSING	MISSING
SRR10384568	FDA	2019	USA	North America	USA:MN	Illumina MiSeq	unbleached unenriched all-purpose white flour	Nextera XT library SEQ000100251	PAIRED	Escherichia coli	ILLUMINA	OSF101152	grains	flour (unenriched|unbleached):FOODON_00003354|flour (white):FOODON_03302339	Food	MISSING	MISSING
SRR10384592	FDA	2019	USA	North America	USA:WI	Illumina MiSeq	unbleached unenriched all-purpose white flour	Nextera XT library SEQ000100250	PAIRED	Escherichia coli	ILLUMINA	OSF101153	grains	flour (unenriched|unbleached):FOODON_00003354|flour (white):FOODON_03302339	Food	MISSING	MISSING
SRR10501737	FDA	2019	USA	North America	USA:OR	Illumina MiSeq	beef trim	Nextera XT library SEQ000100826	PAIRED	Escherichia coli	ILLUMINA	OSF101638	beef	beef trim:FOODON_03311508	Food	MISSING	MISSING
SRR10505492	FDA	2019	USA	North America	USA:WI	Illumina MiSeq	organic all-purpose flour	Nextera XT library SEQ000100870	PAIRED	Escherichia coli	ILLUMINA	OSF101661	grains	flour all purpose:FOODON_03304534	Food	MISSING	MISSING
SRR10512543	FDA	2019	USA	North America	USA:OR	Illumina MiSeq	ground beef	Nextera XT library SEQ000100900	PAIRED	Escherichia coli	ILLUMINA	OSF101637	beef	ground beef food product:FOODON_00001282	Food	MISSING	MISSING
SRR10512544	FDA	2019	USA	North America	USA:OR	Illumina MiSeq	beef trim	Nextera XT library SEQ000100899	PAIRED	Escherichia coli	ILLUMINA	OSF101638	beef	beef trim:FOODON_03311508	Food	MISSING	MISSING
SRR10512546	FDA	2019	USA	North America	USA:OR	Illumina MiSeq	ground beef	Nextera XT library SEQ000100898	PAIRED	Escherichia coli	ILLUMINA	OSF101639	beef	ground beef food product:FOODON_00001282	Food	MISSING	MISSING
SRR10947503	FDA	2019	USA	North America	USA:WA	Illumina MiSeq	ground meat	Nextera XT library SEQ000103342	PAIRED	Escherichia coli	ILLUMINA	OSF103621	meat	meat (ground):FOODON_00000072	Food	MISSING	MISSING
SRR11305095	FDA	3/3/20	USA	North America	USA:IL	Illumina MiSeq	red clover sprout	Nextera DNA Flex library SEQ000106435	PAIRED	Escherichia coli	ILLUMINA	FDA1119371-007-011	sprouts	sprout:FOODON_03420183	Food	MISSING	MISSING
SRR11449905	FDA	3/3/20	USA	North America	USA:IL	Illumina MiSeq	red clover sprout	Nextera DNA Flex library SEQ000106693	PAIRED	Escherichia coli	ILLUMINA	FDA1119371-007-002	sprouts	sprout:FOODON_03420183	Food	MISSING	MISSING
SRR11506701	FDA	4/12/16	USA	North America	USA:MO	Illumina MiSeq	all-purpose wheat flour	Nextera Flex library SEQ000106966	PAIRED	Escherichia coli	ILLUMINA	FDA858783-1-58	grains	wheat flour food product:FOODON_00001210	Food	MISSING	MISSING
SRR11506703	FDA	6/2/16	USA	North America	USA:AZ	Illumina MiSeq	all-purpose flour	Nextera Flex library SEQ000106976	PAIRED	Escherichia coli	ILLUMINA	FDA949684-4-10	grains	flour all purpose:FOODON_03304534	Food	MISSING	MISSING
SRR11506716	FDA	6/6/16	USA	North America	USA:MI	Illumina MiSeq	unbleached white flour	Nextera Flex library SEQ000106987	PAIRED	Escherichia coli	ILLUMINA	FDA0954893-007-052	grains	flour unbleached:FOODON_03311525|flour white:FOODON_03302339	Food	MISSING	MISSING
SRR11507282	FDA	6/20/16	USA	North America	USA:OK	Illumina MiSeq	enriched white flour	Nextera Flex library SEQ000106991	PAIRED	Escherichia coli	ILLUMINA	FDA0851658-001-014	grains	flour white|enriched:FOODON_03315740	Food	MISSING	MISSING
SRR11507285	FDA	6/2/16	USA	North America	USA:AZ	Illumina MiSeq	all-purpose flour	Nextera Flex library SEQ000106967	PAIRED	Escherichia coli	ILLUMINA	FDA949684-4-1	grains	flour all purpose:FOODON_03304534	Food	MISSING	MISSING
SRR11507286	FDA	6/2/16	USA	North America	USA:AZ	Illumina MiSeq	all-purpose flour	Nextera Flex library SEQ000106974	PAIRED	Escherichia coli	ILLUMINA	FDA949684-4-8	grains	flour all purpose:FOODON_03304534	Food	MISSING	MISSING
SRR11507288	FDA	4/12/16	USA	North America	USA:MO	Illumina MiSeq	all-purpose wheat flour	Nextera Flex library SEQ000106965	PAIRED	Escherichia coli	ILLUMINA	FDA858783-1-57	grains	wheat flour food product:FOODON_00001210	Food	MISSING	MISSING
SRR11507290	FDA	6/6/16	USA	North America	USA:MI	Illumina MiSeq	unbleached white flour	Nextera Flex library SEQ000106988	PAIRED	Escherichia coli	ILLUMINA	FDA0954893-007-053	grains	flour unbleached:FOODON_03311525|flour white:FOODON_03302339	Food	MISSING	MISSING
SRR11507292	FDA	6/6/16	USA	North America	USA:MI	Illumina MiSeq	unbleached white flour	Nextera Flex library SEQ000106978	PAIRED	Escherichia coli	ILLUMINA	FDA0954893-007-022	grains	flour unbleached:FOODON_03311525|flour white:FOODON_03302339	Food	MISSING	MISSING
SRR11507293	FDA	6/2/16	USA	North America	USA:AZ	Illumina MiSeq	all-purpose flour	Nextera Flex library SEQ000106975	PAIRED	Escherichia coli	ILLUMINA	FDA949684-4-9	grains	flour all purpose:FOODON_03304534	Food	MISSING	MISSING
SRR11507295	FDA	6/2/16	USA	North America	USA:AZ	Illumina MiSeq	all-purpose flour	Nextera Flex library SEQ000106969	PAIRED	Escherichia coli	ILLUMINA	FDA949684-4-3	grains	flour all purpose:FOODON_03304534	Food	MISSING	MISSING
SRR11507296	FDA	4/12/16	USA	North America	USA:MO	Illumina MiSeq	all-purpose wheat flour	Nextera Flex library SEQ000106963	PAIRED	Escherichia coli	ILLUMINA	FDA858783-1-55	grains	wheat flour food product:FOODON_00001210	Food	MISSING	MISSING
SRR11507299	FDA	6/20/16	USA	North America	USA:OK	Illumina MiSeq	enriched white flour	Nextera Flex library SEQ000106990	PAIRED	Escherichia coli	ILLUMINA	FDA0851658-001-004	grains	flour white|enriched:FOODON_03315740	Food	MISSING	MISSING
SRR11507300	FDA	6/2/16	USA	North America	USA:AZ	Illumina MiSeq	all-purpose flour	Nextera Flex library SEQ000106973	PAIRED	Escherichia coli	ILLUMINA	FDA949684-4-7	grains	flour all purpose:FOODON_03304534	Food	MISSING	MISSING
SRR11507308	FDA	6/6/16	USA	North America	USA:MI	Illumina MiSeq	unbleached white flour	Nextera Flex library SEQ000106986	PAIRED	Escherichia coli	ILLUMINA	FDA0954893-007-051	grains	flour unbleached:FOODON_03311525|flour white:FOODON_03302339	Food	MISSING	MISSING
SRR11507309	FDA	6/6/16	USA	North America	USA:MI	Illumina MiSeq	unbleached white flour	Nextera Flex library SEQ000106977	PAIRED	Escherichia coli	ILLUMINA	FDA0954893-007-021	grains	flour unbleached:FOODON_03311525|flour white:FOODON_03302339	Food	MISSING	MISSING
SRR11507313	FDA	6/2/16	USA	North America	USA:AZ	Illumina MiSeq	all-purpose flour	Nextera Flex library SEQ000106972	PAIRED	Escherichia coli	ILLUMINA	FDA949684-4-6	grains	flour all purpose:FOODON_03304534	Food	MISSING	MISSING
SRR11507315	FDA	6/6/16	USA	North America	USA:MI	Illumina MiSeq	unbleached white flour	Nextera Flex library SEQ000106979	PAIRED	Escherichia coli	ILLUMINA	FDA0954893-007-023	grains	flour unbleached:FOODON_03311525|flour white:FOODON_03302339	Food	MISSING	MISSING
SRR11507316	FDA	6/2/16	USA	North America	USA:AZ	Illumina MiSeq	all-purpose flour	Nextera Flex library SEQ000106970	PAIRED	Escherichia coli	ILLUMINA	FDA949684-4-4	grains	flour all purpose:FOODON_03304534	Food	MISSING	MISSING
SRR11507380	FDA	6/6/16	USA	North America	USA:MI	Illumina MiSeq	unbleached white flour	Nextera Flex library SEQ000106983	PAIRED	Escherichia coli	ILLUMINA	FDA0954893-007-029	grains	flour unbleached:FOODON_03311525|flour white:FOODON_03302339	Food	MISSING	MISSING
SRR11507381	FDA	6/6/16	USA	North America	USA:MI	Illumina MiSeq	unbleached white flour	Nextera Flex library SEQ000106989	PAIRED	Escherichia coli	ILLUMINA	FDA0954893-009-051	grains	flour unbleached:FOODON_03311525|flour white:FOODON_03302339	Food	MISSING	MISSING
SRR11507717	FDA	6/6/16	USA	North America	USA:MI	Illumina MiSeq	unbleached white flour	Nextera Flex library SEQ000106980	PAIRED	Escherichia coli	ILLUMINA	FDA0954893-007-024	grains	flour unbleached:FOODON_03311525|flour white:FOODON_03302339	Food	MISSING	MISSING
SRR11507718	FDA	6/2/16	USA	North America	USA:AZ	Illumina MiSeq	all-purpose flour	Nextera Flex library SEQ000106971	PAIRED	Escherichia coli	ILLUMINA	FDA949684-4-5	grains	flour all purpose:FOODON_03304534	Food	MISSING	MISSING
SRR11507721	FDA	4/12/16	USA	North America	USA:MO	Illumina MiSeq	all-purpose wheat flour	Nextera Flex library SEQ000106964	PAIRED	Escherichia coli	ILLUMINA	FDA858783-1-56	grains	wheat flour food product:FOODON_00001210	Food	MISSING	MISSING
SRR11507722	FDA	6/6/16	USA	North America	USA:MI	Illumina MiSeq	unbleached white flour	Nextera Flex library SEQ000106985	PAIRED	Escherichia coli	ILLUMINA	FDA0954893-007-035	grains	flour unbleached:FOODON_03311525|flour white:FOODON_03302339	Food	MISSING	MISSING
SRR11507723	FDA	4/12/16	USA	North America	USA:MO	Illumina MiSeq	all-purpose wheat flour	Nextera Flex library SEQ000106961	PAIRED	Escherichia coli	ILLUMINA	FDA858783-1-53	grains	wheat flour food product:FOODON_00001210	Food	MISSING	MISSING
SRR11507724	FDA	6/20/16	USA	North America	USA:OK	Illumina MiSeq	enriched white flour	Nextera Flex library SEQ000106992	PAIRED	Escherichia coli	ILLUMINA	FDA0851658-001-015	grains	flour white|enriched:FOODON_03315740	Food	MISSING	MISSING
SRR11508014	FDA	6/6/16	USA	North America	USA:MI	Illumina MiSeq	unbleached white flour	Nextera Flex library SEQ000106981	PAIRED	Escherichia coli	ILLUMINA	FDA0954893-007-026	grains	flour unbleached:FOODON_03311525|flour white:FOODON_03302339	Food	MISSING	MISSING
SRR11508018	FDA	4/12/16	USA	North America	USA:MO	Illumina MiSeq	all-purpose wheat flour	Nextera Flex library SEQ000106962	PAIRED	Escherichia coli	ILLUMINA	FDA858783-1-54	grains	wheat flour food product:FOODON_00001210	Food	MISSING	MISSING
SRR11508023	FDA	6/2/16	USA	North America	USA:AZ	Illumina MiSeq	all-purpose flour	Nextera Flex library SEQ000106968	PAIRED	Escherichia coli	ILLUMINA	FDA949684-4-2	grains	flour all purpose:FOODON_03304534	Food	MISSING	MISSING
SRR11508026	FDA	6/6/16	USA	North America	USA:MI	Illumina MiSeq	unbleached white flour	Nextera Flex library SEQ000106984	PAIRED	Escherichia coli	ILLUMINA	FDA0954893-007-030	grains	flour unbleached:FOODON_03311525|flour white:FOODON_03302339	Food	MISSING	MISSING
SRR11508027	FDA	6/6/16	USA	North America	USA:MI	Illumina MiSeq	unbleached white flour	Nextera Flex library SEQ000106982	PAIRED	Escherichia coli	ILLUMINA	FDA0954893-007-028	grains	flour unbleached:FOODON_03311525|flour white:FOODON_03302339	Food	MISSING	MISSING
SRR11647979	FDA	6/6/16	USA	North America	USA:MI	Illumina MiSeq	unbleached white flour	Nextera Flex library SEQ000106994	PAIRED	Escherichia coli	ILLUMINA	FDA0954893-007-027	grains	flour unbleached:FOODON_03311525|flour white:FOODON_03302339	Food	MISSING	MISSING
SRR11647983	FDA	6/6/16	USA	North America	USA:MI	Illumina MiSeq	unbleached white flour	Nextera Flex library SEQ000106993	PAIRED	Escherichia coli	ILLUMINA	FDA0954893-007-025	grains	flour unbleached:FOODON_03311525|flour white:FOODON_03302339	Food	MISSING	MISSING
SRR11647986	FDA	6/20/16	USA	North America	USA:OK	Illumina MiSeq	enriched white flour	Nextera Flex library SEQ000107085	PAIRED	Escherichia coli	ILLUMINA	FDA0851658-001-020	grains	flour white|enriched:FOODON_03315740	Food	MISSING	MISSING
SRR11647987	FDA	6/20/16	USA	North America	USA:OK	Illumina MiSeq	enriched white flour	Nextera Flex library SEQ000107086	PAIRED	Escherichia coli	ILLUMINA	FDA0851658-001-021	grains	flour white|enriched:FOODON_03315740	Food	MISSING	MISSING
SRR13066512	FDA	10/22/20	USA	North America	USA:CA	Illumina MiSeq	baby red chard	Nextera XT library SEQ000110122	PAIRED	Escherichia coli	ILLUMINA	FDA1137706-S004-007	vegetable row crops (leafy)	swiss chard (raw):FOODON_03306698	Food	MISSING	MISSING
SRR13313260	FDA	12/2/20	USA	North America	USA:CA	Illumina MiSeq	romaine lettuce	Nextera DNA Flex library SEQ000110749	PAIRED	Escherichia coli	ILLUMINA	FDA1119629-S005-010	vegetable row crops (leafy)	lettuce vegetable food product:FOODON_00001998 | romaine:CURATION_0000143	Food	MISSING	MISSING
SRR13313277	FDA	12/2/20	USA	North America	USA:CA	Illumina MiSeq	romaine lettuce	Nextera DNA Flex library SEQ000110748	PAIRED	Escherichia coli	ILLUMINA	FDA1119629-S005-009	vegetable row crops (leafy)	lettuce vegetable food product:FOODON_00001998 | romaine:CURATION_0000143	Food	MISSING	MISSING
SRR13500291	FDA	12/2/20	USA	North America	USA:CA	Illumina MiSeq	romaine lettuce	Nextera DNA Flex library SEQ000111226	PAIRED	Escherichia coli	ILLUMINA	FDA1119629-S005-007	vegetable row crops (leafy)	lettuce vegetable food product:FOODON_00001998 | romaine:CURATION_0000143	Food	MISSING	MISSING
SRR13500330	FDA	12/2/20	USA	North America	USA:CA	Illumina MiSeq	romaine lettuce	Nextera DNA Flex library SEQ000111227	PAIRED	Escherichia coli	ILLUMINA	FDA1119629-S005-008	vegetable row crops (leafy)	lettuce vegetable food product:FOODON_00001998 | romaine:CURATION_0000143	Food	MISSING	MISSING
SRR14027779	OSF	2021-03	USA	North America	USA:AZ	Illumina MiSeq	raw romaine lettuce head	Nextera XT library SEQ000112128	PAIRED	Escherichia coli	ILLUMINA	CFSAN111022	vegetable row crops (leafy)	head lettuce (raw):FOODON_03306125| romaine lettuce (raw):FOODON_03306127	Food	MISSING	MISSING
SRR14129227	OSF	2021-03	USA	North America	USA:AZ	Illumina MiSeq	raw romaine lettuce head	Nextera XT library SEQ000112248	PAIRED	Escherichia coli	ILLUMINA	CFSAN111095	vegetable row crops (leafy)	head lettuce (raw):FOODON_03306125| romaine lettuce (raw):FOODON_03306127	Food	MISSING	MISSING
SRR14129228	OSF	2021-03	USA	North America	USA:AZ	Illumina MiSeq	raw romaine lettuce head	Nextera XT library SEQ000112256	PAIRED	Escherichia coli	ILLUMINA	CFSAN111087	vegetable row crops (leafy)	head lettuce (raw):FOODON_03306125| romaine lettuce (raw):FOODON_03306127	Food	MISSING	MISSING
SRR14129237	OSF	2021-03	USA	North America	USA:AZ	Illumina MiSeq	raw romaine lettuce head	Nextera XT library SEQ000112254	PAIRED	Escherichia coli	ILLUMINA	CFSAN111089	vegetable row crops (leafy)	head lettuce (raw):FOODON_03306125| romaine lettuce (raw):FOODON_03306127	Food	MISSING	MISSING
SRR14129243	OSF	2021-03	USA	North America	USA:AZ	Illumina MiSeq	raw romaine lettuce head	Nextera XT library SEQ000112249	PAIRED	Escherichia coli	ILLUMINA	CFSAN111094	vegetable row crops (leafy)	head lettuce (raw):FOODON_03306125| romaine lettuce (raw):FOODON_03306127	Food	MISSING	MISSING
SRR14129245	OSF	2021-03	USA	North America	USA:AZ	Illumina MiSeq	raw romaine lettuce head	Nextera XT library SEQ000112252	PAIRED	Escherichia coli	ILLUMINA	CFSAN111091	vegetable row crops (leafy)	head lettuce (raw):FOODON_03306125| romaine lettuce (raw):FOODON_03306127	Food	MISSING	MISSING
SRR14129251	OSF	2021-03	USA	North America	USA:AZ	Illumina MiSeq	raw romaine lettuce head	Nextera XT library SEQ000112257	PAIRED	Escherichia coli	ILLUMINA	CFSAN111086	vegetable row crops (leafy)	head lettuce (raw):FOODON_03306125| romaine lettuce (raw):FOODON_03306127	Food	MISSING	MISSING
SRR14129254	OSF	2021-03	USA	North America	USA:AZ	Illumina MiSeq	raw romaine lettuce head	Nextera XT library SEQ000112259	PAIRED	Escherichia coli	ILLUMINA	CFSAN111083	vegetable row crops (leafy)	head lettuce (raw):FOODON_03306125| romaine lettuce (raw):FOODON_03306127	Food	MISSING	MISSING
SRR14129257	OSF	2021-03	USA	North America	USA:AZ	Illumina MiSeq	raw romaine lettuce head	Nextera XT library SEQ000112255	PAIRED	Escherichia coli	ILLUMINA	CFSAN111088	vegetable row crops (leafy)	head lettuce (raw):FOODON_03306125| romaine lettuce (raw):FOODON_03306127	Food	MISSING	MISSING
SRR14129392	OSF	2021-03	USA	North America	USA:AZ	Illumina MiSeq	raw romaine lettuce head	Nextera XT library SEQ000112260	PAIRED	Escherichia coli	ILLUMINA	CFSAN111082	vegetable row crops (leafy)	head lettuce (raw):FOODON_03306125| romaine lettuce (raw):FOODON_03306127	Food	MISSING	MISSING
SRR14129394	OSF	2021-03	USA	North America	USA:AZ	Illumina MiSeq	raw romaine lettuce head	Nextera XT library SEQ000112253	PAIRED	Escherichia coli	ILLUMINA	CFSAN111090	vegetable row crops (leafy)	head lettuce (raw):FOODON_03306125| romaine lettuce (raw):FOODON_03306127	Food	MISSING	MISSING
SRR14129395	OSF	2021-03	USA	North America	USA:AZ	Illumina MiSeq	raw romaine lettuce head	Nextera XT library SEQ000112251	PAIRED	Escherichia coli	ILLUMINA	CFSAN111092	vegetable row crops (leafy)	head lettuce (raw):FOODON_03306125| romaine lettuce (raw):FOODON_03306127	Food	MISSING	MISSING
SRR14129397	OSF	2021-03	USA	North America	USA:AZ	Illumina MiSeq	raw romaine lettuce head	Nextera XT library SEQ000112258	PAIRED	Escherichia coli	ILLUMINA	CFSAN111085	vegetable row crops (leafy)	head lettuce (raw):FOODON_03306125| romaine lettuce (raw):FOODON_03306127	Food	MISSING	MISSING
SRR14129430	OSF	2021-03	USA	North America	USA:AZ	Illumina MiSeq	raw romaine lettuce head	Nextera XT library SEQ000112250	PAIRED	Escherichia coli	ILLUMINA	CFSAN111093	vegetable row crops (leafy)	head lettuce (raw):FOODON_03306125| romaine lettuce (raw):FOODON_03306127	Food	MISSING	MISSING
SRR14140442	FDA	3/24/21	USA	North America	USA:AZ	Illumina MiSeq	romaine leaves	Nextera DNA Flex library SEQ000112298	PAIRED	Escherichia coli	ILLUMINA	FDA1152535-S002-006	vegetable row crops (leafy)	romaine:CURATION_0000143	Food	MISSING	MISSING
SRR14140447	FDA	3/24/21	USA	North America	USA:AZ	Illumina MiSeq	romaine leaves	Nextera DNA Flex library SEQ000112300	PAIRED	Escherichia coli	ILLUMINA	FDA1152535-S002-016	vegetable row crops (leafy)	romaine:CURATION_0000143	Food	MISSING	MISSING
SRR14140450	FDA	3/24/21	USA	North America	USA:AZ	Illumina MiSeq	romaine leaves	Nextera DNA Flex library SEQ000112299	PAIRED	Escherichia coli	ILLUMINA	FDA1152535-S002-003	vegetable row crops (leafy)	romaine:CURATION_0000143	Food	MISSING	MISSING
SRR14272181	FDA	4/1/21	USA	North America	USA:AR	Illumina MiSeq	romaine lettuce	Nextera XT library SEQ000112448	PAIRED	Escherichia coli	ILLUMINA	FDA1155382-S007-005	vegetable row crops (leafy)	lettuce vegetable food product:FOODON_00001998romaine:CURATION_0000143	Food	MISSING	MISSING
SRR14272516	FDA	4/1/21	USA	North America	USA:AR	Illumina MiSeq	romaine lettuce	Nextera XT library SEQ000112447	PAIRED	Escherichia coli	ILLUMINA	FDA1155382-S007-002	vegetable row crops (leafy)	lettuce vegetable food product:FOODON_00001998romaine:CURATION_0000143	Food	MISSING	MISSING
SRR14272517	FDA	4/1/21	USA	North America	USA:AR	Illumina MiSeq	romaine lettuce	Nextera XT library SEQ000112450	PAIRED	Escherichia coli	ILLUMINA	FDA1155382-S007-008	vegetable row crops (leafy)	lettuce vegetable food product:FOODON_00001998romaine:CURATION_0000143	Food	MISSING	MISSING
SRR14274464	FDA	4/1/21	USA	North America	USA:AR	Illumina MiSeq	romaine lettuce	Nextera XT library SEQ000112449	PAIRED	Escherichia coli	ILLUMINA	FDA1155382-S007-007	vegetable row crops (leafy)	lettuce vegetable food product:FOODON_00001998romaine:CURATION_0000143	Food	MISSING	MISSING
SRR14276056	OSF	2021-03	USA	North America	USA:AZ	Illumina MiSeq	raw romaine lettuce head	Nextera XT library SEQ000112434	PAIRED	Escherichia coli	ILLUMINA	CFSAN111084	vegetable row crops (leafy)	head lettuce (raw):FOODON_03306125| romaine lettuce (raw):FOODON_03306127	Food	MISSING	MISSING
SRR14276057	OSF	2021-03	USA	North America	USA:AZ	Illumina MiSeq	raw romaine lettuce head	Nextera XT library SEQ000112302	PAIRED	Escherichia coli	ILLUMINA	CFSAN111084	vegetable row crops (leafy)	head lettuce (raw):FOODON_03306125| romaine lettuce (raw):FOODON_03306127	Food	MISSING	MISSING
SRR14276058	OSF	2021-03	USA	North America	USA:AZ	Illumina MiSeq	raw romaine lettuce head	Nextera XT library SEQ000112435	PAIRED	Escherichia coli	ILLUMINA	CFSAN111081	vegetable row crops (leafy)	head lettuce (raw):FOODON_03306125| romaine lettuce (raw):FOODON_03306127	Food	MISSING	MISSING
SRR15049118	FDA	6/8/21	USA	North America	USA:CA	Illumina MiSeq	goat milk formula	Nextera XT library SEQ000113662	PAIRED	Escherichia coli	ILLUMINA	FDA1147130-C001-001	dairy|other animal	goat:FOODON_03411328|milk formula food product:FOODON_00001011	Food	MISSING	MISSING
SRR15090268	FDA	6/29/21	USA	North America	USA:CA	Illumina MiSeq	red leaf lettuce	Nextera XT library SEQ000113846	PAIRED	Escherichia coli	ILLUMINA	FDA1145830-S002-005	vegetable row crops (leafy)	red leaf lettuce plant:FOODON_00003511	Food	MISSING	MISSING
SRR15090269	FDA	6/29/21	USA	North America	USA:CA	Illumina MiSeq	red leaf lettuce	Nextera XT library SEQ000113845	PAIRED	Escherichia coli	ILLUMINA	FDA1145830-S002-004	vegetable row crops (leafy)	red leaf lettuce plant:FOODON_00003511	Food	MISSING	MISSING
SRR15090270	FDA	6/29/21	USA	North America	USA:CA	Illumina MiSeq	red leaf lettuce	Nextera XT library SEQ000113844	PAIRED	Escherichia coli	ILLUMINA	FDA1145830-S002-003	vegetable row crops (leafy)	red leaf lettuce plant:FOODON_00003511	Food	MISSING	MISSING
SRR15090271	FDA	6/29/21	USA	North America	USA:CA	Illumina MiSeq	red leaf lettuce	Nextera XT library SEQ000113843	PAIRED	Escherichia coli	ILLUMINA	FDA1145830-S002-002	vegetable row crops (leafy)	red leaf lettuce plant:FOODON_00003511	Food	MISSING	MISSING
SRR15090272	FDA	6/29/21	USA	North America	USA:CA	Illumina MiSeq	red leaf lettuce	Nextera XT library SEQ000113842	PAIRED	Escherichia coli	ILLUMINA	FDA1145830-S002-001	vegetable row crops (leafy)	red leaf lettuce plant:FOODON_00003511	Food	MISSING	MISSING
SRR15090273	FDA	6/29/21	USA	North America	USA:CA	Illumina MiSeq	red leaf lettuce	Nextera XT library SEQ000113847	PAIRED	Escherichia coli	ILLUMINA	FDA1145830-S002-006	vegetable row crops (leafy)	red leaf lettuce plant:FOODON_00003511	Food	MISSING	MISSING
SRR15107965	FDA	2021	USA	North America	USA:CA	Illumina MiSeq	goat milk formula	Nextera XT library SEQ000113860	PAIRED	Escherichia coli	ILLUMINA	FDA1147130-C002-017	dairy|other animal	goat:FOODON_03411328|milk formula food product:FOODON_00001011	Food	MISSING	MISSING
SRR15107967	FDA	2021	USA	North America	USA:CA	Illumina MiSeq	goat milk formula	Nextera XT library SEQ000113861	PAIRED	Escherichia coli	ILLUMINA	FDA1147130-C003-017	dairy|other animal	goat:FOODON_03411328|milk formula food product:FOODON_00001011	Food	MISSING	MISSING
SRR15369253	DENL	7/21/21	USA	North America	USA:CA	Illumina MiSeq	Iceberg Lettuce	Nextera DNA Flex library SEQ000114255	PAIRED	Escherichia coli	ILLUMINA	FDA1166816-S002-002	vegetable row crops (leafy)	lettuce (shredded):FOODON_03311280\, iceberg:ENVO_01001546	Food	MISSING	MISSING
SRR15658407	FDA	6/8/21	USA	North America	USA:CA	Illumina MiSeq	goat milk formula	Nextera XT library SEQ000114493	PAIRED	Escherichia coli	ILLUMINA	FDA1147130-C001-001	dairy|other animal	goat:FOODON_03411328|milk formula food product:FOODON_00001011	Food	MISSING	MISSING
SRR2035435	OSF	4/16/15	USA	North America	USA:OR	Illumina MiSeq	food	Escherichia coli str. IEH-NGS-ECO-00001 shotgun	PAIRED	Escherichia coli	ILLUMINA	OSF032838	multi-ingredient	food:CHEBI_33290	Food	MISSING	MISSING
SRR2035445	OSF	4/16/15	USA	North America	USA:OR	Illumina MiSeq	food	Escherichia coli str. IEH-NGS-ECO-00002 shotgun	PAIRED	Escherichia coli	ILLUMINA	OSF032839	multi-ingredient	food:CHEBI_33290	Food	MISSING	MISSING
SRR2174046	FDA	1993	USA	North America	USA:CA	Illumina MiSeq	food	Escherichia coli str. MOD1-EC1236 shotgun	PAIRED	Escherichia coli	ILLUMINA	MOD1-EC1236	multi-ingredient	food:CHEBI_33290	Food	MISSING	MISSING
SRR2960799	FDA	7/7/11	USA	North America	USA:CA	Illumina MiSeq	organic baby spinach	Escherichia coli Nextera XT shotgun	PAIRED	Escherichia coli	ILLUMINA	CFSAN041108	vegetable row crops (leafy)	baby spinach:FOODON_00002977	Food	MISSING	MISSING
SRR2960800	FDA	8/14/11	USA	North America	USA:CA	Illumina MiSeq	spinach	Escherichia coli Nextera XT shotgun	PAIRED	Escherichia coli	ILLUMINA	CFSAN041109	MISSING	spinach (whole\, raw):FOODON_03301716	Food	MISSING	MISSING
SRR2960801	FDA	8/21/11	USA	North America	USA:CA	Illumina MiSeq	spinach	Escherichia coli Nextera XT shotgun	PAIRED	Escherichia coli	ILLUMINA	CFSAN041111	vegetable row crops (leafy)	spinach (whole\, raw):FOODON_03301716	Food	MISSING	MISSING
SRR2960802	FDA	9/24/12	USA	North America	USA:CA	Illumina MiSeq	baby spinach	Escherichia coli Nextera XT shotgun	PAIRED	Escherichia coli	ILLUMINA	CFSAN041114	vegetable row crops (leafy)	baby spinach:FOODON_00002977	Food	MISSING	MISSING
SRR2960803	FDA	10/1/12	USA	North America	USA:CA	Illumina MiSeq	baby spinach	Escherichia coli Nextera XT shotgun	PAIRED	Escherichia coli	ILLUMINA	CFSAN041115	vegetable row crops (leafy)	baby spinach:FOODON_00002977	Food	MISSING	MISSING
SRR2960804	FDA	8/8/10	USA	North America	USA:CO	Illumina MiSeq	romaine lettuce	Escherichia coli Nextera XT shotgun	PAIRED	Escherichia coli	ILLUMINA	CFSAN041120	vegetable row crops (leafy)	lettuce vegetable food product:FOODON_00001998| romaine:CURATION_0000143	Food	MISSING	MISSING
SRR3131243	OSF	10/3/14	USA	North America	USA:CA	Illumina MiSeq	leafy green	Escherichia coli Nextera XT shotgun	PAIRED	Escherichia coli	ILLUMINA	OSF045089	vegetable row crops (leafy)	leafy vegetable:FOODON_03411566	Food	MISSING	MISSING
SRR3131244	OSF	10/3/14	USA	North America	USA:CA	Illumina MiSeq	leafy green	Escherichia coli Nextera XT shotgun	PAIRED	Escherichia coli	ILLUMINA	OSF045090	vegetable row crops (leafy)	leafy vegetable:FOODON_03411566	Food	MISSING	MISSING
SRR3131245	OSF	10/3/14	USA	North America	USA:CA	Illumina MiSeq	leafy green	Escherichia coli Nextera XT shotgun	PAIRED	Escherichia coli	ILLUMINA	OSF045091	vegetable row crops (leafy)	leafy vegetable:FOODON_03411566	Food	MISSING	MISSING
SRR3131246	OSF	10/3/14	USA	North America	USA:CA	Illumina MiSeq	leafy green	Escherichia coli Nextera XT shotgun	PAIRED	Escherichia coli	ILLUMINA	OSF045092	vegetable row crops (leafy)	leafy vegetable:FOODON_03411566	Food	MISSING	MISSING
SRR3131247	OSF	10/3/14	USA	North America	USA:CA	Illumina MiSeq	leafy green	Escherichia coli Nextera XT shotgun	PAIRED	Escherichia coli	ILLUMINA	OSF045093	vegetable row crops (leafy)	leafy vegetable:FOODON_03411566	Food	MISSING	MISSING
SRR3131248	OSF	10/3/14	USA	North America	USA:CA	Illumina MiSeq	leafy green	Escherichia coli Nextera XT shotgun	PAIRED	Escherichia coli	ILLUMINA	OSF045094	vegetable row crops (leafy)	leafy vegetable:FOODON_03411566	Food	MISSING	MISSING
SRR3131249	OSF	10/3/14	USA	North America	USA:CA	Illumina MiSeq	leafy green	Escherichia coli Nextera XT shotgun	PAIRED	Escherichia coli	ILLUMINA	OSF045095	vegetable row crops (leafy)	leafy vegetable:FOODON_03411566	Food	MISSING	MISSING
SRR3131251	OSF	10/4/14	USA	North America	USA:CA	Illumina MiSeq	leafy green	Escherichia coli Nextera XT shotgun	PAIRED	Escherichia coli	ILLUMINA	OSF045097	vegetable row crops (leafy)	leafy vegetable:FOODON_03411566	Food	MISSING	MISSING
SRR3131252	OSF	10/3/14	USA	North America	USA:CA	Illumina MiSeq	leafy green	Escherichia coli Nextera XT shotgun	PAIRED	Escherichia coli	ILLUMINA	OSF045098	vegetable row crops (leafy)	leafy vegetable:FOODON_03411566	Food	MISSING	MISSING
SRR3131253	OSF	10/3/14	USA	North America	USA:CA	Illumina MiSeq	leafy green	Escherichia coli Nextera XT shotgun	PAIRED	Escherichia coli	ILLUMINA	OSF045099	vegetable row crops (leafy)	leafy vegetable:FOODON_03411566	Food	MISSING	MISSING
SRR3131254	OSF	10/3/14	USA	North America	USA:CA	Illumina MiSeq	leafy green	Escherichia coli Nextera XT shotgun	PAIRED	Escherichia coli	ILLUMINA	OSF045100	vegetable row crops (leafy)	leafy vegetable:FOODON_03411566	Food	MISSING	MISSING
SRR3131255	OSF	10/3/14	USA	North America	USA:CA	Illumina MiSeq	leafy green	Escherichia coli Nextera XT shotgun	PAIRED	Escherichia coli	ILLUMINA	OSF045101	vegetable row crops (leafy)	leafy vegetable:FOODON_03411566	Food	MISSING	MISSING
SRR3131256	OSF	10/4/14	USA	North America	USA:CA	Illumina MiSeq	leafy green	Escherichia coli Nextera XT shotgun	PAIRED	Escherichia coli	ILLUMINA	OSF045102	vegetable row crops (leafy)	leafy vegetable:FOODON_03411566	Food	MISSING	MISSING
SRR3131257	OSF	10/3/14	USA	North America	USA:CA	Illumina MiSeq	leafy green	Escherichia coli Nextera XT shotgun	PAIRED	Escherichia coli	ILLUMINA	OSF045103	vegetable row crops (leafy)	leafy vegetable:FOODON_03411566	Food	MISSING	MISSING
SRR3131258	OSF	10/3/14	USA	North America	USA:CA	Illumina MiSeq	leafy green	Escherichia coli Nextera XT shotgun	PAIRED	Escherichia coli	ILLUMINA	OSF045104	vegetable row crops (leafy)	leafy vegetable:FOODON_03411566	Food	MISSING	MISSING
SRR3131259	OSF	10/3/14	USA	North America	USA:CA	Illumina MiSeq	leafy green	Escherichia coli Nextera XT shotgun	PAIRED	Escherichia coli	ILLUMINA	OSF045105	vegetable row crops (leafy)	leafy vegetable:FOODON_03411566	Food	MISSING	MISSING
SRR3131261	OSF	10/17/14	USA	North America	USA:CA	Illumina MiSeq	lettuce	Escherichia coli Nextera XT shotgun	PAIRED	Escherichia coli	ILLUMINA	OSF045107	vegetable row crops (leafy)	lettuce vegetable food product:FOODON_00001998	Food	MISSING	MISSING
SRR3131262	OSF	10/21/14	USA	North America	USA:MN	Illumina MiSeq	beef	Escherichia coli Nextera XT shotgun	PAIRED	Escherichia coli	ILLUMINA	OSF045108	beef	beef food product:FOODON_00001041	Food	MISSING	MISSING
SRR3131263	OSF	10/3/14	USA	North America	USA:CA	Illumina MiSeq	romaine lettuce	Escherichia coli Nextera XT shotgun	PAIRED	Escherichia coli	ILLUMINA	OSF045109	vegetable row crops (leafy)	lettuce vegetable food product:FOODON_00001998| romaine:CURATION_0000143	Food	MISSING	MISSING
SRR3131264	OSF	10/21/14	USA	North America	USA:MN	Illumina MiSeq	beef	Escherichia coli Nextera XT shotgun	PAIRED	Escherichia coli	ILLUMINA	OSF045110	beef	beef food product:FOODON_00001041	Food	MISSING	MISSING
SRR3131265	OSF	10/23/14	USA	North America	USA:AZ	Illumina MiSeq	spinach	Escherichia coli Nextera XT shotgun	PAIRED	Escherichia coli	ILLUMINA	OSF045111	vegetable row crops (leafy)	spinach (whole\, raw):FOODON_03301716	Food	MISSING	MISSING
SRR3131266	OSF	10/28/14	USA	North America	USA:CA	Illumina MiSeq	romaine lettuce	Escherichia coli Nextera XT shotgun	PAIRED	Escherichia coli	ILLUMINA	OSF045112	vegetable row crops (leafy)	lettuce vegetable food product:FOODON_00001998| romaine:CURATION_0000143	Food	MISSING	MISSING
SRR3131267	OSF	8/30/14	USA	North America	USA:WA	Illumina MiSeq	beef	Escherichia coli Nextera XT shotgun	PAIRED	Escherichia coli	ILLUMINA	OSF045072	beef	beef food product:FOODON_00001041	Food	MISSING	MISSING
SRR3131268	OSF	9/3/14	USA	North America	USA:CA	Illumina MiSeq	meat	Escherichia coli Nextera XT shotgun	PAIRED	Escherichia coli	ILLUMINA	OSF045073	meat	meat food product:FOODON_00001006	Food	MISSING	MISSING
SRR3131269	OSF	9/3/14	USA	North America	USA:CA	Illumina MiSeq	spinach	Escherichia coli Nextera XT shotgun	PAIRED	Escherichia coli	ILLUMINA	OSF045074	vegetable row crops (leafy)	spinach (whole\, raw):FOODON_03301716	Food	MISSING	MISSING
SRR3132997	OSF	9/19/14	USA	North America	USA:NE	Illumina MiSeq	beef	Escherichia coli Nextera XT shotgun	PAIRED	Escherichia coli	ILLUMINA	OSF045075	beef	beef food product:FOODON_00001041	Food	MISSING	MISSING
SRR3132998	OSF	9/19/14	USA	North America	USA:NE	Illumina MiSeq	beef	Escherichia coli Nextera XT shotgun	PAIRED	Escherichia coli	ILLUMINA	OSF045076	beef	beef food product:FOODON_00001041	Food	MISSING	MISSING
SRR3132999	OSF	9/19/14	USA	North America	USA:NE	Illumina MiSeq	beef	Escherichia coli Nextera XT shotgun	PAIRED	Escherichia coli	ILLUMINA	OSF045077	beef	beef food product:FOODON_00001041	Food	MISSING	MISSING
SRR3133000	OSF	9/17/14	USA	North America	USA:CA	Illumina MiSeq	spinach	Escherichia coli Nextera XT shotgun	PAIRED	Escherichia coli	ILLUMINA	OSF045078	vegetable row crops (leafy)	spinach (whole\, raw):FOODON_03301716	Food	MISSING	MISSING
SRR3133001	OSF	9/17/14	USA	North America	USA:CA	Illumina MiSeq	kale	Escherichia coli Nextera XT shotgun	PAIRED	Escherichia coli	ILLUMINA	OSF045079	vegetable row crops (leafy)	kale leaf (raw):FOODON_03304859	Food	MISSING	MISSING
SRR3133002	OSF	9/17/14	USA	North America	USA:CA	Illumina MiSeq	spinach	Escherichia coli Nextera XT shotgun	PAIRED	Escherichia coli	ILLUMINA	OSF045080	vegetable row crops (leafy)	spinach (whole\, raw):FOODON_03301716	Food	MISSING	MISSING
SRR3133003	OSF	9/17/14	USA	North America	USA:WA	Illumina MiSeq	beef	Escherichia coli Nextera XT shotgun	PAIRED	Escherichia coli	ILLUMINA	OSF045081	beef	beef food product:FOODON_00001041	Food	MISSING	MISSING
SRR3133004	OSF	9/24/14	USA	North America	USA:WA	Illumina MiSeq	beef	Escherichia coli Nextera XT shotgun	PAIRED	Escherichia coli	ILLUMINA	OSF045082	beef	beef food product:FOODON_00001041	Food	MISSING	MISSING
SRR3133005	OSF	9/24/14	USA	North America	USA:WA	Illumina MiSeq	beef	Escherichia coli Nextera XT shotgun	PAIRED	Escherichia coli	ILLUMINA	OSF045083	beef	beef food product:FOODON_00001041	Food	MISSING	MISSING
SRR3133006	OSF	9/30/14	USA	North America	USA:CA	Illumina MiSeq	romaine lettuce	Escherichia coli Nextera XT shotgun	PAIRED	Escherichia coli	ILLUMINA	OSF045084	vegetable row crops (leafy)	lettuce vegetable food product:FOODON_00001998| romaine:CURATION_0000143	Food	MISSING	MISSING
SRR3133007	OSF	9/30/14	USA	North America	USA:WA	Illumina MiSeq	beef	Escherichia coli Nextera XT shotgun	PAIRED	Escherichia coli	ILLUMINA	OSF045085	beef	beef food product:FOODON_00001041	Food	MISSING	MISSING
SRR3133008	OSF	9/30/14	USA	North America	USA:CA	Illumina MiSeq	romaine lettuce	Escherichia coli Nextera XT shotgun	PAIRED	Escherichia coli	ILLUMINA	OSF045086	vegetable row crops (leafy)	lettuce vegetable food product:FOODON_00001998| romaine:CURATION_0000143	Food	MISSING	MISSING
SRR3133009	OSF	10/3/14	USA	North America	USA:CA	Illumina MiSeq	leafy green	Escherichia coli Nextera XT shotgun	PAIRED	Escherichia coli	ILLUMINA	OSF045087	vegetable row crops (leafy)	leafy vegetable:FOODON_03411566	Food	MISSING	MISSING
SRR3133010	OSF	10/3/14	USA	North America	USA:CA	Illumina MiSeq	leafy green	Escherichia coli Nextera XT shotgun	PAIRED	Escherichia coli	ILLUMINA	OSF045088	vegetable row crops (leafy)	leafy vegetable:FOODON_03411566	Food	MISSING	MISSING
SRR3133016	FDA	7/29/15	USA	North America	USA:OR	Illumina MiSeq	kale	Escherichia coli Nextera XT shotgun	PAIRED	Escherichia coli	ILLUMINA	FDA881542-2-6	vegetable row crops (leafy)	kale leaf (raw):FOODON_03304859	Food	MISSING	MISSING
SRR3134831	OSF	10/29/14	USA	North America	USA:KY	Illumina MiSeq	romaine lettuce	Escherichia coli Nextera XT shotgun	PAIRED	Escherichia coli	ILLUMINA	OSF045113	vegetable row crops (leafy)	lettuce vegetable food product:FOODON_00001998| romaine:CURATION_0000143	Food	MISSING	MISSING
SRR3134834	OSF	10/31/14	USA	North America	USA:CA	Illumina MiSeq	kale	Escherichia coli Nextera XT shotgun	PAIRED	Escherichia coli	ILLUMINA	OSF045114	vegetable row crops (leafy)	kale leaf (raw):FOODON_03304859	Food	MISSING	MISSING
SRR3134836	OSF	10/31/14	USA	North America	USA:CA	Illumina MiSeq	romaine lettuce	Escherichia coli Nextera XT shotgun	PAIRED	Escherichia coli	ILLUMINA	OSF045115	vegetable row crops (leafy)	lettuce vegetable food product:FOODON_00001998| romaine:CURATION_0000143	Food	MISSING	MISSING
SRR3134837	OSF	11/22/14	USA	North America	USA:GA	Illumina MiSeq	beef	Escherichia coli Nextera XT shotgun	PAIRED	Escherichia coli	ILLUMINA	OSF045124	beef	beef food product:FOODON_00001041	Food	MISSING	MISSING
SRR3134839	OSF	11/14/14	USA	North America	USA:AZ	Illumina MiSeq	leafy green	Escherichia coli Nextera XT shotgun	PAIRED	Escherichia coli	ILLUMINA	OSF045127	vegetable row crops (leafy)	leafy vegetable:FOODON_03411566	Food	MISSING	MISSING
SRR3134840	OSF	11/18/14	USA	North America	USA:AZ	Illumina MiSeq	cilantro	Escherichia coli Nextera XT shotgun	PAIRED	Escherichia coli	ILLUMINA	OSF045128	herbs	coriander plant:FOODON_03411381	Food	MISSING	MISSING
SRR3134843	OSF	11/29/14	USA	North America	USA:NE	Illumina MiSeq	beef	Escherichia coli Nextera XT shotgun	PAIRED	Escherichia coli	ILLUMINA	OSF045130	beef	beef food product:FOODON_00001041	Food	MISSING	MISSING
SRR3134844	OSF	11/29/14	USA	North America	USA:NE	Illumina MiSeq	beef	Escherichia coli Nextera XT shotgun	PAIRED	Escherichia coli	ILLUMINA	OSF045131	beef	beef food product:FOODON_00001041	Food	MISSING	MISSING
SRR3134845	OSF	11/29/14	USA	North America	USA:NE	Illumina MiSeq	beef	Escherichia coli Nextera XT shotgun	PAIRED	Escherichia coli	ILLUMINA	OSF045132	beef	beef food product:FOODON_00001041	Food	MISSING	MISSING
SRR3134846	OSF	11/29/14	USA	North America	USA:NE	Illumina MiSeq	beef	Escherichia coli Nextera XT shotgun	PAIRED	Escherichia coli	ILLUMINA	OSF045133	beef	beef food product:FOODON_00001041	Food	MISSING	MISSING
SRR3134847	OSF	11/29/14	USA	North America	USA:NE	Illumina MiSeq	beef	Escherichia coli Nextera XT shotgun	PAIRED	Escherichia coli	ILLUMINA	OSF045134	beef	beef food product:FOODON_00001041	Food	MISSING	MISSING
SRR3134848	OSF	11/29/14	USA	North America	USA:NE	Illumina MiSeq	beef	Escherichia coli Nextera XT shotgun	PAIRED	Escherichia coli	ILLUMINA	OSF045135	beef	beef food product:FOODON_00001041	Food	MISSING	MISSING
SRR3134849	OSF	11/29/14	USA	North America	USA:NE	Illumina MiSeq	beef	Escherichia coli Nextera XT shotgun	PAIRED	Escherichia coli	ILLUMINA	OSF045136	beef	beef food product:FOODON_00001041	Food	MISSING	MISSING
SRR3134850	OSF	11/29/14	USA	North America	USA:NE	Illumina MiSeq	beef	Escherichia coli Nextera XT shotgun	PAIRED	Escherichia coli	ILLUMINA	OSF045137	beef	beef food product:FOODON_00001041	Food	MISSING	MISSING
SRR3134851	OSF	11/29/14	USA	North America	USA:NE	Illumina MiSeq	beef	Escherichia coli Nextera XT shotgun	PAIRED	Escherichia coli	ILLUMINA	OSF045138	beef	beef food product:FOODON_00001041	Food	MISSING	MISSING
SRR3134852	OSF	11/29/14	USA	North America	USA:NE	Illumina MiSeq	beef	Escherichia coli Nextera XT shotgun	PAIRED	Escherichia coli	ILLUMINA	OSF045139	beef	beef food product:FOODON_00001041	Food	MISSING	MISSING
SRR3134853	OSF	11/29/14	USA	North America	USA:NE	Illumina MiSeq	beef	Escherichia coli Nextera XT shotgun	PAIRED	Escherichia coli	ILLUMINA	OSF045140	beef	beef food product:FOODON_00001041	Food	MISSING	MISSING
SRR3134854	OSF	11/29/14	USA	North America	USA:NE	Illumina MiSeq	beef	Escherichia coli Nextera XT shotgun	PAIRED	Escherichia coli	ILLUMINA	OSF045141	beef	beef food product:FOODON_00001041	Food	MISSING	MISSING
SRR3134855	OSF	11/29/14	USA	North America	USA:NE	Illumina MiSeq	beef	Escherichia coli Nextera XT shotgun	PAIRED	Escherichia coli	ILLUMINA	OSF045142	beef	beef food product:FOODON_00001041	Food	MISSING	MISSING
SRR3134856	OSF	11/29/14	USA	North America	USA:NE	Illumina MiSeq	beef	Escherichia coli Nextera XT shotgun	PAIRED	Escherichia coli	ILLUMINA	OSF045143	beef	beef food product:FOODON_00001041	Food	MISSING	MISSING
SRR3134857	OSF	11/29/14	USA	North America	USA:NE	Illumina MiSeq	beef	Escherichia coli Nextera XT shotgun	PAIRED	Escherichia coli	ILLUMINA	OSF045144	beef	beef food product:FOODON_00001041	Food	MISSING	MISSING
SRR3134860	OSF	11/29/14	USA	North America	USA:NE	Illumina MiSeq	beef	Escherichia coli Nextera XT shotgun	PAIRED	Escherichia coli	ILLUMINA	OSF045145	beef	beef food product:FOODON_00001041	Food	MISSING	MISSING
SRR3134862	OSF	11/29/14	USA	North America	USA:NE	Illumina MiSeq	beef	Escherichia coli Nextera XT shotgun	PAIRED	Escherichia coli	ILLUMINA	OSF045146	beef	beef food product:FOODON_00001041	Food	MISSING	MISSING
SRR3134863	OSF	11/29/14	USA	North America	USA:NE	Illumina MiSeq	beef	Escherichia coli Nextera XT shotgun	PAIRED	Escherichia coli	ILLUMINA	OSF045147	beef	beef food product:FOODON_00001041	Food	MISSING	MISSING
SRR3134864	OSF	11/29/14	USA	North America	USA:NE	Illumina MiSeq	beef	Escherichia coli Nextera XT shotgun	PAIRED	Escherichia coli	ILLUMINA	OSF045148	beef	beef food product:FOODON_00001041	Food	MISSING	MISSING
SRR3134868	OSF	11/29/14	USA	North America	USA:NE	Illumina MiSeq	beef	Escherichia coli Nextera XT shotgun	PAIRED	Escherichia coli	ILLUMINA	OSF045149	beef	beef food product:FOODON_00001041	Food	MISSING	MISSING
SRR3134869	OSF	11/29/14	USA	North America	USA:NE	Illumina MiSeq	beef	Escherichia coli Nextera XT shotgun	PAIRED	Escherichia coli	ILLUMINA	OSF045150	beef	beef food product:FOODON_00001041	Food	MISSING	MISSING
SRR3134870	OSF	11/29/14	USA	North America	USA:NE	Illumina MiSeq	beef	Escherichia coli Nextera XT shotgun	PAIRED	Escherichia coli	ILLUMINA	OSF045151	beef	beef food product:FOODON_00001041	Food	MISSING	MISSING
SRR3134871	OSF	11/29/14	USA	North America	USA:NE	Illumina MiSeq	beef	Escherichia coli Nextera XT shotgun	PAIRED	Escherichia coli	ILLUMINA	OSF045152	beef	beef food product:FOODON_00001041	Food	MISSING	MISSING
SRR3134872	OSF	11/29/14	USA	North America	USA:NE	Illumina MiSeq	beef	Escherichia coli Nextera XT shotgun	PAIRED	Escherichia coli	ILLUMINA	OSF045153	beef	beef food product:FOODON_00001041	Food	MISSING	MISSING
SRR3134873	OSF	11/29/14	USA	North America	USA:NE	Illumina MiSeq	beef	Escherichia coli Nextera XT shotgun	PAIRED	Escherichia coli	ILLUMINA	OSF045154	beef	beef food product:FOODON_00001041	Food	MISSING	MISSING
SRR3134874	OSF	11/29/14	USA	North America	USA:NE	Illumina MiSeq	beef	Escherichia coli Nextera XT shotgun	PAIRED	Escherichia coli	ILLUMINA	OSF045155	beef	beef food product:FOODON_00001041	Food	MISSING	MISSING
SRR3134876	OSF	11/29/14	USA	North America	USA:NE	Illumina MiSeq	beef	Escherichia coli Nextera XT shotgun	PAIRED	Escherichia coli	ILLUMINA	OSF045156	beef	beef food product:FOODON_00001041	Food	MISSING	MISSING
SRR3134886	OSF	11/29/14	USA	North America	USA:NE	Illumina MiSeq	beef	Escherichia coli Nextera XT shotgun	PAIRED	Escherichia coli	ILLUMINA	OSF045157	beef	beef food product:FOODON_00001041	Food	MISSING	MISSING
SRR3134887	OSF	11/29/14	USA	North America	USA:NE	Illumina MiSeq	beef	Escherichia coli Nextera XT shotgun	PAIRED	Escherichia coli	ILLUMINA	OSF045158	beef	beef food product:FOODON_00001041	Food	MISSING	MISSING
SRR3134888	OSF	11/29/14	USA	North America	USA:NE	Illumina MiSeq	beef	Escherichia coli Nextera XT shotgun	PAIRED	Escherichia coli	ILLUMINA	OSF045159	beef	beef food product:FOODON_00001041	Food	MISSING	MISSING
SRR3134889	OSF	11/29/14	USA	North America	USA:NE	Illumina MiSeq	beef	Escherichia coli Nextera XT shotgun	PAIRED	Escherichia coli	ILLUMINA	OSF045160	beef	beef food product:FOODON_00001041	Food	MISSING	MISSING
SRR3134890	OSF	11/29/14	USA	North America	USA:NE	Illumina MiSeq	beef	Escherichia coli Nextera XT shotgun	PAIRED	Escherichia coli	ILLUMINA	OSF045161	beef	beef food product:FOODON_00001041	Food	MISSING	MISSING
SRR3134891	OSF	11/29/14	USA	North America	USA:NE	Illumina MiSeq	beef	Escherichia coli Nextera XT shotgun	PAIRED	Escherichia coli	ILLUMINA	OSF045162	beef	beef food product:FOODON_00001041	Food	MISSING	MISSING
SRR3134892	OSF	11/29/14	USA	North America	USA:NE	Illumina MiSeq	beef	Escherichia coli Nextera XT shotgun	PAIRED	Escherichia coli	ILLUMINA	OSF045163	beef	beef food product:FOODON_00001041	Food	MISSING	MISSING
SRR3134893	OSF	11/29/14	USA	North America	USA:NE	Illumina MiSeq	beef	Escherichia coli Nextera XT shotgun	PAIRED	Escherichia coli	ILLUMINA	OSF045164	beef	beef food product:FOODON_00001041	Food	MISSING	MISSING
SRR3134894	OSF	11/29/14	USA	North America	USA:NE	Illumina MiSeq	beef	Escherichia coli Nextera XT shotgun	PAIRED	Escherichia coli	ILLUMINA	OSF045165	beef	beef food product:FOODON_00001041	Food	MISSING	MISSING
SRR3134895	OSF	11/29/14	USA	North America	USA:NE	Illumina MiSeq	beef	Escherichia coli Nextera XT shotgun	PAIRED	Escherichia coli	ILLUMINA	OSF045166	beef	beef food product:FOODON_00001041	Food	MISSING	MISSING
SRR3134896	OSF	11/29/14	USA	North America	USA:NE	Illumina MiSeq	beef	Escherichia coli Nextera XT shotgun	PAIRED	Escherichia coli	ILLUMINA	OSF045167	beef	beef food product:FOODON_00001041	Food	MISSING	MISSING
SRR3134897	OSF	11/29/14	USA	North America	USA:NE	Illumina MiSeq	beef	Escherichia coli Nextera XT shotgun	PAIRED	Escherichia coli	ILLUMINA	OSF045168	beef	beef food product:FOODON_00001041	Food	MISSING	MISSING
SRR3136850	OSF	11/29/14	USA	North America	USA:NE	Illumina MiSeq	beef	Escherichia coli Nextera XT shotgun	PAIRED	Escherichia coli	ILLUMINA	OSF045193	beef	beef food product:FOODON_00001041	Food	MISSING	MISSING
SRR3136851	OSF	11/29/14	USA	North America	USA:NE	Illumina MiSeq	beef	Escherichia coli Nextera XT shotgun	PAIRED	Escherichia coli	ILLUMINA	OSF045194	beef	beef food product:FOODON_00001041	Food	MISSING	MISSING
SRR3136853	OSF	11/29/14	USA	North America	USA:NE	Illumina MiSeq	beef	Escherichia coli Nextera XT shotgun	PAIRED	Escherichia coli	ILLUMINA	OSF045196	beef	beef food product:FOODON_00001041	Food	MISSING	MISSING
SRR3136854	OSF	11/29/14	USA	North America	USA:NE	Illumina MiSeq	beef	Escherichia coli Nextera XT shotgun	PAIRED	Escherichia coli	ILLUMINA	OSF045197	beef	beef food product:FOODON_00001041	Food	MISSING	MISSING
SRR3136855	OSF	11/29/14	USA	North America	USA:NE	Illumina MiSeq	beef	Escherichia coli Nextera XT shotgun	PAIRED	Escherichia coli	ILLUMINA	OSF045198	beef	beef food product:FOODON_00001041	Food	MISSING	MISSING
SRR3136864	OSF	11/29/14	USA	North America	USA:NE	Illumina MiSeq	beef	Escherichia coli Nextera XT shotgun	PAIRED	Escherichia coli	ILLUMINA	OSF045199	beef	beef food product:FOODON_00001041	Food	MISSING	MISSING
SRR3136865	OSF	11/29/14	USA	North America	USA:NE	Illumina MiSeq	beef	Escherichia coli Nextera XT shotgun	PAIRED	Escherichia coli	ILLUMINA	OSF045200	beef	beef food product:FOODON_00001041	Food	MISSING	MISSING
SRR3136866	OSF	11/29/14	USA	North America	USA:NE	Illumina MiSeq	beef	Escherichia coli Nextera XT shotgun	PAIRED	Escherichia coli	ILLUMINA	OSF045201	beef	beef food product:FOODON_00001041	Food	MISSING	MISSING
SRR3136867	OSF	11/29/14	USA	North America	USA:NE	Illumina MiSeq	beef	Escherichia coli Nextera XT shotgun	PAIRED	Escherichia coli	ILLUMINA	OSF045202	beef	beef food product:FOODON_00001041	Food	MISSING	MISSING
SRR3136868	OSF	11/29/14	USA	North America	USA:NE	Illumina MiSeq	beef	Escherichia coli Nextera XT shotgun	PAIRED	Escherichia coli	ILLUMINA	OSF045203	beef	beef food product:FOODON_00001041	Food	MISSING	MISSING
SRR3136872	OSF	11/29/14	USA	North America	USA:NE	Illumina MiSeq	beef	Escherichia coli Nextera XT shotgun	PAIRED	Escherichia coli	ILLUMINA	OSF045204	beef	beef food product:FOODON_00001041	Food	MISSING	MISSING
SRR3136873	OSF	11/29/14	USA	North America	USA:NE	Illumina MiSeq	beef	Escherichia coli Nextera XT shotgun	PAIRED	Escherichia coli	ILLUMINA	OSF045205	beef	beef food product:FOODON_00001041	Food	MISSING	MISSING
SRR3136874	OSF	12/5/14	USA	North America	USA:GA	Illumina MiSeq	beef	Escherichia coli Nextera XT shotgun	PAIRED	Escherichia coli	ILLUMINA	OSF045206	beef	beef food product:FOODON_00001041	Food	MISSING	MISSING
SRR3136876	OSF	12/16/14	USA	North America	USA:AZ	Illumina MiSeq	kale	Escherichia coli Nextera XT shotgun	PAIRED	Escherichia coli	ILLUMINA	OSF045208	vegetable row crops (leafy)	kale leaf (raw):FOODON_03304859	Food	MISSING	MISSING
SRR3136877	OSF	12/17/14	USA	North America	USA:CA	Illumina MiSeq	brussel sprout	Escherichia coli Nextera XT shotgun	PAIRED	Escherichia coli	ILLUMINA	OSF045209	sprouts	brussels sprout:FOODON_03311885	Food	MISSING	MISSING
SRR3136878	OSF	12/17/14	USA	North America	USA:CA	Illumina MiSeq	brussel sprout	Escherichia coli Nextera XT shotgun	PAIRED	Escherichia coli	ILLUMINA	OSF045210	sprouts	brussels sprout:FOODON_03311885	Food	MISSING	MISSING
SRR3136880	OSF	1/22/15	USA	North America	USA:NE	Illumina MiSeq	flour	Escherichia coli Nextera XT shotgun	PAIRED	Escherichia coli	ILLUMINA	OSF045212	grains	flour:FOODON_03301116	Food	MISSING	MISSING
SRR3136882	OSF	1/22/15	USA	North America	USA:NE	Illumina MiSeq	flour	Escherichia coli Nextera XT shotgun	PAIRED	Escherichia coli	ILLUMINA	OSF045213	grains	flour:FOODON_03301116	Food	MISSING	MISSING
SRR3136883	OSF	1/22/15	USA	North America	USA:NE	Illumina MiSeq	flour	Escherichia coli Nextera XT shotgun	PAIRED	Escherichia coli	ILLUMINA	OSF045214	grains	flour:FOODON_03301116	Food	MISSING	MISSING
SRR3136884	OSF	1/22/15	USA	North America	USA:NE	Illumina MiSeq	flour	Escherichia coli Nextera XT shotgun	PAIRED	Escherichia coli	ILLUMINA	OSF045215	grains	flour:FOODON_03301116	Food	MISSING	MISSING
SRR3136885	OSF	1/22/15	USA	North America	USA:NE	Illumina MiSeq	flour	Escherichia coli Nextera XT shotgun	PAIRED	Escherichia coli	ILLUMINA	OSF045216	grains	flour:FOODON_03301116	Food	MISSING	MISSING
SRR3137532	OSF	11/29/14	USA	North America	USA:NE	Illumina MiSeq	beef	Escherichia coli Nextera XT shotgun	PAIRED	Escherichia coli	ILLUMINA	OSF045169	beef	beef food product:FOODON_00001041	Food	MISSING	MISSING
SRR3137533	OSF	11/29/14	USA	North America	USA:NE	Illumina MiSeq	beef	Escherichia coli Nextera XT shotgun	PAIRED	Escherichia coli	ILLUMINA	OSF045170	beef	beef food product:FOODON_00001041	Food	MISSING	MISSING
SRR3137534	OSF	11/29/14	USA	North America	USA:NE	Illumina MiSeq	beef	Escherichia coli Nextera XT shotgun	PAIRED	Escherichia coli	ILLUMINA	OSF045171	beef	beef food product:FOODON_00001041	Food	MISSING	MISSING
SRR3137535	OSF	11/29/14	USA	North America	USA:NE	Illumina MiSeq	beef	Escherichia coli Nextera XT shotgun	PAIRED	Escherichia coli	ILLUMINA	OSF045172	beef	beef food product:FOODON_00001041	Food	MISSING	MISSING
SRR3137536	OSF	11/29/14	USA	North America	USA:NE	Illumina MiSeq	beef	Escherichia coli Nextera XT shotgun	PAIRED	Escherichia coli	ILLUMINA	OSF045173	beef	beef food product:FOODON_00001041	Food	MISSING	MISSING
SRR3137537	OSF	11/29/14	USA	North America	USA:NE	Illumina MiSeq	beef	Escherichia coli Nextera XT shotgun	PAIRED	Escherichia coli	ILLUMINA	OSF045174	beef	beef food product:FOODON_00001041	Food	MISSING	MISSING
SRR3137538	OSF	11/29/14	USA	North America	USA:NE	Illumina MiSeq	beef	Escherichia coli Nextera XT shotgun	PAIRED	Escherichia coli	ILLUMINA	OSF045175	beef	beef food product:FOODON_00001041	Food	MISSING	MISSING
SRR3137539	OSF	11/29/14	USA	North America	USA:NE	Illumina MiSeq	beef	Escherichia coli Nextera XT shotgun	PAIRED	Escherichia coli	ILLUMINA	OSF045176	beef	beef food product:FOODON_00001041	Food	MISSING	MISSING
SRR3137540	OSF	11/29/14	USA	North America	USA:NE	Illumina MiSeq	beef	Escherichia coli Nextera XT shotgun	PAIRED	Escherichia coli	ILLUMINA	OSF045177	beef	beef food product:FOODON_00001041	Food	MISSING	MISSING
SRR3137541	OSF	11/29/14	USA	North America	USA:NE	Illumina MiSeq	beef	Escherichia coli Nextera XT shotgun	PAIRED	Escherichia coli	ILLUMINA	OSF045178	beef	beef food product:FOODON_00001041	Food	MISSING	MISSING
SRR3137542	OSF	11/29/14	USA	North America	USA:NE	Illumina MiSeq	beef	Escherichia coli Nextera XT shotgun	PAIRED	Escherichia coli	ILLUMINA	OSF045179	beef	beef food product:FOODON_00001041	Food	MISSING	MISSING
SRR3137543	OSF	11/29/14	USA	North America	USA:NE	Illumina MiSeq	beef	Escherichia coli Nextera XT shotgun	PAIRED	Escherichia coli	ILLUMINA	OSF045180	beef	beef food product:FOODON_00001041	Food	MISSING	MISSING
SRR3137544	OSF	11/29/14	USA	North America	USA:NE	Illumina MiSeq	beef	Escherichia coli Nextera XT shotgun	PAIRED	Escherichia coli	ILLUMINA	OSF045181	beef	beef food product:FOODON_00001041	Food	MISSING	MISSING
SRR3137545	OSF	11/29/14	USA	North America	USA:NE	Illumina MiSeq	beef	Escherichia coli Nextera XT shotgun	PAIRED	Escherichia coli	ILLUMINA	OSF045182	beef	beef food product:FOODON_00001041	Food	MISSING	MISSING
SRR3137546	OSF	11/29/14	USA	North America	USA:NE	Illumina MiSeq	beef	Escherichia coli Nextera XT shotgun	PAIRED	Escherichia coli	ILLUMINA	OSF045183	beef	beef food product:FOODON_00001041	Food	MISSING	MISSING
SRR3137548	OSF	11/29/14	USA	North America	USA:NE	Illumina MiSeq	beef	Escherichia coli Nextera XT shotgun	PAIRED	Escherichia coli	ILLUMINA	OSF045185	beef	beef food product:FOODON_00001041	Food	MISSING	MISSING
SRR3137549	OSF	11/29/14	USA	North America	USA:NE	Illumina MiSeq	beef	Escherichia coli Nextera XT shotgun	PAIRED	Escherichia coli	ILLUMINA	OSF045186	beef	beef food product:FOODON_00001041	Food	MISSING	MISSING
SRR3137550	OSF	11/29/14	USA	North America	USA:NE	Illumina MiSeq	beef	Escherichia coli Nextera XT shotgun	PAIRED	Escherichia coli	ILLUMINA	OSF045187	beef	beef food product:FOODON_00001041	Food	MISSING	MISSING
SRR3137551	OSF	11/29/14	USA	North America	USA:NE	Illumina MiSeq	beef	Escherichia coli Nextera XT shotgun	PAIRED	Escherichia coli	ILLUMINA	OSF045188	beef	beef food product:FOODON_00001041	Food	MISSING	MISSING
SRR3137552	OSF	11/29/14	USA	North America	USA:NE	Illumina MiSeq	beef	Escherichia coli Nextera XT shotgun	PAIRED	Escherichia coli	ILLUMINA	OSF045189	beef	beef food product:FOODON_00001041	Food	MISSING	MISSING
SRR3137553	OSF	11/29/14	USA	North America	USA:NE	Illumina MiSeq	beef	Escherichia coli Nextera XT shotgun	PAIRED	Escherichia coli	ILLUMINA	OSF045190	beef	beef food product:FOODON_00001041	Food	MISSING	MISSING
SRR3137554	OSF	11/29/14	USA	North America	USA:NE	Illumina MiSeq	beef	Escherichia coli Nextera XT shotgun	PAIRED	Escherichia coli	ILLUMINA	OSF045191	beef	beef food product:FOODON_00001041	Food	MISSING	MISSING
SRR3137555	OSF	11/29/14	USA	North America	USA:NE	Illumina MiSeq	beef	Escherichia coli Nextera XT shotgun	PAIRED	Escherichia coli	ILLUMINA	OSF045192	beef	beef food product:FOODON_00001041	Food	MISSING	MISSING
SRR3146539	OSF	1/22/15	USA	North America	USA:NE	Illumina MiSeq	flour	Escherichia coli Nextera XT shotgun	PAIRED	Escherichia coli	ILLUMINA	OSF045217	grains	flour:FOODON_03301116	Food	MISSING	MISSING
SRR3146543	OSF	1/22/15	USA	North America	USA:NE	Illumina MiSeq	flour	Escherichia coli Nextera XT shotgun	PAIRED	Escherichia coli	ILLUMINA	OSF045218	grains	flour:FOODON_03301116	Food	MISSING	MISSING
SRR3146544	OSF	1/27/15	USA	North America	USA:CO	Illumina MiSeq	flour	Escherichia coli Nextera XT shotgun	PAIRED	Escherichia coli	ILLUMINA	OSF045219	grains	flour:FOODON_03301116	Food	MISSING	MISSING
SRR3146545	OSF	2/12/15	USA	North America	USA:WA	Illumina MiSeq	venison	Escherichia coli Nextera XT shotgun	PAIRED	Escherichia coli	ILLUMINA	OSF045220	game	venison:FOODON_00002935	Food	MISSING	MISSING
SRR3146546	OSF	2/12/15	USA	North America	USA:WA	Illumina MiSeq	venison	Escherichia coli Nextera XT shotgun	PAIRED	Escherichia coli	ILLUMINA	OSF045221	game	venison:FOODON_00002935	Food	MISSING	MISSING
SRR3146547	OSF	2/12/15	USA	North America	USA:WA	Illumina MiSeq	venison	Escherichia coli Nextera XT shotgun	PAIRED	Escherichia coli	ILLUMINA	OSF045222	game	venison:FOODON_00002935	Food	MISSING	MISSING
SRR3146548	OSF	2/12/15	USA	North America	USA:WA	Illumina MiSeq	venison	Escherichia coli Nextera XT shotgun	PAIRED	Escherichia coli	ILLUMINA	OSF045223	game	venison:FOODON_00002935	Food	MISSING	MISSING
SRR3146549	OSF	2/12/15	USA	North America	USA:WA	Illumina MiSeq	venison	Escherichia coli Nextera XT shotgun	PAIRED	Escherichia coli	ILLUMINA	OSF045224	game	venison:FOODON_00002935	Food	MISSING	MISSING
SRR3146551	OSF	2/3/15	USA	North America	USA:AZ	Illumina MiSeq	lettuce	Escherichia coli Nextera XT shotgun	PAIRED	Escherichia coli	ILLUMINA	OSF045225	vegetable row crops (leafy)	lettuce vegetable food product:FOODON_00001998	Food	MISSING	MISSING
SRR3146552	OSF	2/4/15	USA	North America	USA:AZ	Illumina MiSeq	spinach	Escherichia coli Nextera XT shotgun	PAIRED	Escherichia coli	ILLUMINA	OSF045226	vegetable row crops (leafy)	spinach (whole\, raw):FOODON_03301716	Food	MISSING	MISSING
SRR3146559	OSF	2/16/15	USA	North America	USA:AZ	Illumina MiSeq	spinach	Escherichia coli Nextera XT shotgun	PAIRED	Escherichia coli	ILLUMINA	OSF045229	vegetable row crops (leafy)	spinach (whole\, raw):FOODON_03301716	Food	MISSING	MISSING
SRR3146560	OSF	2/16/15	USA	North America	USA:AZ	Illumina MiSeq	romaine lettuce	Escherichia coli Nextera XT shotgun	PAIRED	Escherichia coli	ILLUMINA	OSF045230	vegetable row crops (leafy)	lettuce vegetable food product:FOODON_00001998| romaine:CURATION_0000143	Food	MISSING	MISSING
SRR3146561	OSF	2/16/15	USA	North America	USA:AZ	Illumina MiSeq	romaine lettuce	Escherichia coli Nextera XT shotgun	PAIRED	Escherichia coli	ILLUMINA	OSF045231	vegetable row crops (leafy)	lettuce vegetable food product:FOODON_00001998| romaine:CURATION_0000143	Food	MISSING	MISSING
SRR3146562	OSF	2/16/15	USA	North America	USA:AZ	Illumina MiSeq	spinach	Escherichia coli Nextera XT shotgun	PAIRED	Escherichia coli	ILLUMINA	OSF045232	vegetable row crops (leafy)	spinach (whole\, raw):FOODON_03301716	Food	MISSING	MISSING
SRR3146563	OSF	2/18/15	USA	North America	USA:AZ	Illumina MiSeq	spinach	Escherichia coli Nextera XT shotgun	PAIRED	Escherichia coli	ILLUMINA	OSF045233	vegetable row crops (leafy)	spinach (whole\, raw):FOODON_03301716	Food	MISSING	MISSING
SRR3146564	OSF	2/16/15	USA	North America	USA:AZ	Illumina MiSeq	spinach	Escherichia coli Nextera XT shotgun	PAIRED	Escherichia coli	ILLUMINA	OSF045234	vegetable row crops (leafy)	spinach (whole\, raw):FOODON_03301716	Food	MISSING	MISSING
SRR3146565	OSF	2/17/15	USA	North America	USA:CA	Illumina MiSeq	leafy green	Escherichia coli Nextera XT shotgun	PAIRED	Escherichia coli	ILLUMINA	OSF045235	vegetable row crops (leafy)	leafy vegetable:FOODON_03411566	Food	MISSING	MISSING
SRR3146566	OSF	2/17/15	USA	North America	USA:CA	Illumina MiSeq	romaine lettuce	Escherichia coli Nextera XT shotgun	PAIRED	Escherichia coli	ILLUMINA	OSF045236	vegetable row crops (leafy)	lettuce vegetable food product:FOODON_00001998| romaine:CURATION_0000143	Food	MISSING	MISSING
SRR3146567	OSF	2/18/15	USA	North America	USA:AZ	Illumina MiSeq	spinach	Escherichia coli Nextera XT shotgun	PAIRED	Escherichia coli	ILLUMINA	OSF045237	vegetable row crops (leafy)	spinach (whole\, raw):FOODON_03301716	Food	MISSING	MISSING
SRR3146568	OSF	2/18/15	USA	North America	USA:AZ	Illumina MiSeq	leafy green	Escherichia coli Nextera XT shotgun	PAIRED	Escherichia coli	ILLUMINA	OSF045238	vegetable row crops (leafy)	leafy vegetable:FOODON_03411566	Food	MISSING	MISSING
SRR3146569	OSF	2/20/15	USA	North America	USA:AZ	Illumina MiSeq	spinach	Escherichia coli Nextera XT shotgun	PAIRED	Escherichia coli	ILLUMINA	OSF045239	vegetable row crops (leafy)	spinach (whole\, raw):FOODON_03301716	Food	MISSING	MISSING
SRR3146570	OSF	2/20/15	USA	North America	USA:AZ	Illumina MiSeq	spinach	Escherichia coli Nextera XT shotgun	PAIRED	Escherichia coli	ILLUMINA	OSF045240	vegetable row crops (leafy)	spinach (whole\, raw):FOODON_03301716	Food	MISSING	MISSING
SRR3151804	OSF	1/22/15	USA	North America	USA:NE	Illumina MiSeq	flour	Escherichia coli Nextera XT shotgun	PAIRED	Escherichia coli	ILLUMINA	OSF045218	grains	flour:FOODON_03301116	Food	MISSING	MISSING
SRR3151805	OSF	1/27/15	USA	North America	USA:CO	Illumina MiSeq	flour	Escherichia coli Nextera XT shotgun	PAIRED	Escherichia coli	ILLUMINA	OSF045219	grains	flour:FOODON_03301116	Food	MISSING	MISSING
SRR3151806	OSF	2/12/15	USA	North America	USA:WA	Illumina MiSeq	venison	Escherichia coli Nextera XT shotgun	PAIRED	Escherichia coli	ILLUMINA	OSF045220	game	venison:FOODON_00002935	Food	MISSING	MISSING
SRR3151807	OSF	2/12/15	USA	North America	USA:WA	Illumina MiSeq	venison	Escherichia coli Nextera XT shotgun	PAIRED	Escherichia coli	ILLUMINA	OSF045221	game	venison:FOODON_00002935	Food	MISSING	MISSING
SRR3151808	OSF	2/12/15	USA	North America	USA:WA	Illumina MiSeq	venison	Escherichia coli Nextera XT shotgun	PAIRED	Escherichia coli	ILLUMINA	OSF045222	game	venison:FOODON_00002935	Food	MISSING	MISSING
SRR3151809	OSF	2/12/15	USA	North America	USA:WA	Illumina MiSeq	venison	Escherichia coli Nextera XT shotgun	PAIRED	Escherichia coli	ILLUMINA	OSF045223	game	venison:FOODON_00002935	Food	MISSING	MISSING
SRR3151810	OSF	2/12/15	USA	North America	USA:WA	Illumina MiSeq	venison	Escherichia coli Nextera XT shotgun	PAIRED	Escherichia coli	ILLUMINA	OSF045224	game	venison:FOODON_00002935	Food	MISSING	MISSING
SRR3151811	OSF	2/3/15	USA	North America	USA:AZ	Illumina MiSeq	lettuce	Escherichia coli Nextera XT shotgun	PAIRED	Escherichia coli	ILLUMINA	OSF045225	vegetable row crops (leafy)	lettuce vegetable food product:FOODON_00001998	Food	MISSING	MISSING
SRR3151812	OSF	2/4/15	USA	North America	USA:AZ	Illumina MiSeq	spinach	Escherichia coli Nextera XT shotgun	PAIRED	Escherichia coli	ILLUMINA	OSF045226	vegetable row crops (leafy)	spinach (whole\, raw):FOODON_03301716	Food	MISSING	MISSING
SRR3151815	OSF	2/16/15	USA	North America	USA:AZ	Illumina MiSeq	spinach	Escherichia coli Nextera XT shotgun	PAIRED	Escherichia coli	ILLUMINA	OSF045229	vegetable row crops (leafy)	spinach (whole\, raw):FOODON_03301716	Food	MISSING	MISSING
SRR3151816	OSF	2/16/15	USA	North America	USA:AZ	Illumina MiSeq	romaine lettuce	Escherichia coli Nextera XT shotgun	PAIRED	Escherichia coli	ILLUMINA	OSF045230	vegetable row crops (leafy)	lettuce vegetable food product:FOODON_00001998| romaine:CURATION_0000143	Food	MISSING	MISSING
SRR3151817	OSF	2/16/15	USA	North America	USA:AZ	Illumina MiSeq	romaine lettuce	Escherichia coli Nextera XT shotgun	PAIRED	Escherichia coli	ILLUMINA	OSF045231	vegetable row crops (leafy)	lettuce vegetable food product:FOODON_00001998| romaine:CURATION_0000143	Food	MISSING	MISSING
SRR3151818	OSF	2/16/15	USA	North America	USA:AZ	Illumina MiSeq	spinach	Escherichia coli Nextera XT shotgun	PAIRED	Escherichia coli	ILLUMINA	OSF045232	vegetable row crops (leafy)	spinach (whole\, raw):FOODON_03301716	Food	MISSING	MISSING
SRR3151819	OSF	2/18/15	USA	North America	USA:AZ	Illumina MiSeq	spinach	Escherichia coli Nextera XT shotgun	PAIRED	Escherichia coli	ILLUMINA	OSF045233	vegetable row crops (leafy)	spinach (whole\, raw):FOODON_03301716	Food	MISSING	MISSING
SRR3151820	OSF	2/16/15	USA	North America	USA:AZ	Illumina MiSeq	spinach	Escherichia coli Nextera XT shotgun	PAIRED	Escherichia coli	ILLUMINA	OSF045234	vegetable row crops (leafy)	spinach (whole\, raw):FOODON_03301716	Food	MISSING	MISSING
SRR3151821	OSF	2/17/15	USA	North America	USA:CA	Illumina MiSeq	leafy green	Escherichia coli Nextera XT shotgun	PAIRED	Escherichia coli	ILLUMINA	OSF045235	vegetable row crops (leafy)	leafy vegetable:FOODON_03411566	Food	MISSING	MISSING
SRR3151822	OSF	2/17/15	USA	North America	USA:CA	Illumina MiSeq	romaine lettuce	Escherichia coli Nextera XT shotgun	PAIRED	Escherichia coli	ILLUMINA	OSF045236	vegetable row crops (leafy)	lettuce vegetable food product:FOODON_00001998| romaine:CURATION_0000143	Food	MISSING	MISSING
SRR3151823	OSF	2/18/15	USA	North America	USA:AZ	Illumina MiSeq	spinach	Escherichia coli Nextera XT shotgun	PAIRED	Escherichia coli	ILLUMINA	OSF045237	vegetable row crops (leafy)	spinach (whole\, raw):FOODON_03301716	Food	MISSING	MISSING
SRR3151824	OSF	2/18/15	USA	North America	USA:AZ	Illumina MiSeq	leafy green	Escherichia coli Nextera XT shotgun	PAIRED	Escherichia coli	ILLUMINA	OSF045238	vegetable row crops (leafy)	leafy vegetable:FOODON_03411566	Food	MISSING	MISSING
SRR3151825	OSF	2/20/15	USA	North America	USA:AZ	Illumina MiSeq	spinach	Escherichia coli Nextera XT shotgun	PAIRED	Escherichia coli	ILLUMINA	OSF045239	vegetable row crops (leafy)	spinach (whole\, raw):FOODON_03301716	Food	MISSING	MISSING
SRR3151826	OSF	2/20/15	USA	North America	USA:AZ	Illumina MiSeq	spinach	Escherichia coli Nextera XT shotgun	PAIRED	Escherichia coli	ILLUMINA	OSF045240	vegetable row crops (leafy)	spinach (whole\, raw):FOODON_03301716	Food	MISSING	MISSING
SRR3173790	FDA	2/3/16	USA	North America	USA:MO	Illumina MiSeq	pizza dough dry mixture	Escherichia coli Nextera XT shotgun	PAIRED	Escherichia coli	ILLUMINA	FDA941651-6-1	multi-ingredient	pizza food product:FOODON_03310775|dough:FOODON_03311552|dry:PATO_0001824|mixture:CHEBI_60004	Food	MISSING	MISSING
SRR3173791	FDA	2/3/16	USA	North America	USA:MO	Illumina MiSeq	pizza dough dry mixture	Escherichia coli Nextera XT shotgun	PAIRED	Escherichia coli	ILLUMINA	FDA941651-7-11	multi-ingredient	pizza food product:FOODON_03310775|dough:FOODON_03311552|dry:PATO_0001824|mixture:CHEBI_60004	Food	MISSING	MISSING
SRR3173803	FDA	11/16/09	USA	North America	USA:OH	Illumina MiSeq	bulk flour	Escherichia coli Nextera XT shotgun	PAIRED	Escherichia coli	ILLUMINA	FDA574989	grains	flour:FOODON_03301116	Food	MISSING	MISSING
SRR3437884	FDA	8/21/11	USA	North America	USA:CA	Illumina MiSeq	spinach	Escherichia coli Nextera XT shotgun	PAIRED	Escherichia coli	ILLUMINA	CFSAN041110	vegetable row crops (leafy)	spinach (whole\, raw):FOODON_03301716	Food	MISSING	MISSING
SRR3437885	FDA	8/21/11	USA	North America	USA:CA	Illumina MiSeq	spinach	Escherichia coli Nextera XT shotgun	PAIRED	Escherichia coli	ILLUMINA	CFSAN041112	vegetable row crops (leafy)	spinach (whole\, raw):FOODON_03301716	Food	MISSING	MISSING
SRR3437886	FDA	8/31/11	USA	North America	USA:CA	Illumina MiSeq	spinach	Escherichia coli Nextera XT shotgun	PAIRED	Escherichia coli	ILLUMINA	CFSAN041113	vegetable row crops (leafy)	spinach (whole\, raw):FOODON_03301716	Food	MISSING	MISSING
SRR3438051	FDA	11/19/12	USA	North America	USA:CA	Illumina MiSeq	romaine lettuce	Escherichia coli Nextera XT shotgun	PAIRED	Escherichia coli	ILLUMINA	CFSAN041116	vegetable row crops (leafy)	lettuce vegetable food product:FOODON_00001998| romaine:CURATION_0000143	Food	MISSING	MISSING
SRR3438052	FDA	12/5/12	USA	North America	USA:CA	Illumina MiSeq	spinach	Escherichia coli Nextera XT shotgun	PAIRED	Escherichia coli	ILLUMINA	CFSAN041117	vegetable row crops (leafy)	spinach (whole\, raw):FOODON_03301716	Food	MISSING	MISSING
SRR3438053	FDA	7/18/10	USA	North America	USA:CA	Illumina MiSeq	romaine lettuce	Escherichia coli Nextera XT shotgun	PAIRED	Escherichia coli	ILLUMINA	CFSAN041118	vegetable row crops (leafy)	lettuce vegetable food product:FOODON_00001998| romaine:CURATION_0000143	Food	MISSING	MISSING
SRR3438054	FDA	7/29/10	USA	North America	USA:CA	Illumina MiSeq	spinach	Escherichia coli Nextera XT shotgun	PAIRED	Escherichia coli	ILLUMINA	CFSAN041119	vegetable row crops (leafy)	spinach (whole\, raw):FOODON_03301716	Food	MISSING	MISSING
SRR3657297	FDA	4/12/16	USA	North America	USA:MO	Illumina MiSeq	all-purpose wheat flour	Escherichia coli serovar O121 Nextera XT shotgun	PAIRED	Escherichia coli	ILLUMINA	FDA858783-1-53	grains	wheat flour food product:FOODON_00001210	Food	MISSING	MISSING
SRR3657298	FDA	4/12/16	USA	North America	USA:MO	Illumina MiSeq	all-purpose wheat flour	Escherichia coli serovar O121 Nextera XT shotgun	PAIRED	Escherichia coli	ILLUMINA	FDA858783-1-54	grains	wheat flour food product:FOODON_00001210	Food	MISSING	MISSING
SRR3657299	FDA	4/12/16	USA	North America	USA:MO	Illumina MiSeq	all-purpose wheat flour	Escherichia coli serovar O121 Nextera XT shotgun	PAIRED	Escherichia coli	ILLUMINA	FDA858783-1-55	grains	wheat flour food product:FOODON_00001210	Food	MISSING	MISSING
SRR3657300	FDA	4/12/16	USA	North America	USA:MO	Illumina MiSeq	all-purpose wheat flour	Escherichia coli serovar O121 Nextera XT shotgun	PAIRED	Escherichia coli	ILLUMINA	FDA858783-1-56	grains	wheat flour food product:FOODON_00001210	Food	MISSING	MISSING
SRR3657301	FDA	4/12/16	USA	North America	USA:MO	Illumina MiSeq	all-purpose wheat flour	Escherichia coli serovar O121 Nextera XT shotgun	PAIRED	Escherichia coli	ILLUMINA	FDA858783-1-57	grains	wheat flour food product:FOODON_00001210	Food	MISSING	MISSING
SRR3657302	FDA	4/12/16	USA	North America	USA:MO	Illumina MiSeq	all-purpose wheat flour	Escherichia coli serovar O121 Nextera XT shotgun	PAIRED	Escherichia coli	ILLUMINA	FDA858783-1-58	grains	wheat flour food product:FOODON_00001210	Food	MISSING	MISSING
SRR3713563	FDA	6/6/16	USA	North America	USA:MI	Illumina MiSeq	unbleached white flour	Escherichia coli serovar O121 Nextera XT shotgun	PAIRED	Escherichia coli	ILLUMINA	FDA0954893-007-051	grains	flour unbleached:FOODON_03311525|flour white:FOODON_03302339	Food	MISSING	MISSING
SRR3747656	FDA	6/2/16	USA	North America	USA:AZ	Illumina MiSeq	all-purpose flour	Escherichia coli serovar O121 Nextera XT shotgun	PAIRED	Escherichia coli	ILLUMINA	FDA949684-4-1	grains	flour all purpose:FOODON_03304534	Food	MISSING	MISSING
SRR3747657	FDA	6/2/16	USA	North America	USA:AZ	Illumina MiSeq	all-purpose flour	Escherichia coli serovar O121 Nextera XT shotgun	PAIRED	Escherichia coli	ILLUMINA	FDA949684-4-2	grains	flour all purpose:FOODON_03304534	Food	MISSING	MISSING
SRR3747658	FDA	6/2/16	USA	North America	USA:AZ	Illumina MiSeq	all-purpose flour	Escherichia coli serovar O121 Nextera XT shotgun	PAIRED	Escherichia coli	ILLUMINA	FDA949684-4-3	grains	flour all purpose:FOODON_03304534	Food	MISSING	MISSING
SRR3747659	FDA	6/2/16	USA	North America	USA:AZ	Illumina MiSeq	all-purpose flour	Escherichia coli serovar O121 Nextera XT shotgun	PAIRED	Escherichia coli	ILLUMINA	FDA949684-4-4	grains	flour all purpose:FOODON_03304534	Food	MISSING	MISSING
SRR3747660	FDA	6/2/16	USA	North America	USA:AZ	Illumina MiSeq	all-purpose flour	Escherichia coli serovar O121 Nextera XT shotgun	PAIRED	Escherichia coli	ILLUMINA	FDA949684-4-5	grains	flour all purpose:FOODON_03304534	Food	MISSING	MISSING
SRR3747661	FDA	6/2/16	USA	North America	USA:AZ	Illumina MiSeq	all-purpose flour	Escherichia coli serovar O121 Nextera XT shotgun	PAIRED	Escherichia coli	ILLUMINA	FDA949684-4-6	grains	flour all purpose:FOODON_03304534	Food	MISSING	MISSING
SRR3747662	FDA	6/2/16	USA	North America	USA:AZ	Illumina MiSeq	all-purpose flour	Escherichia coli serovar O121 Nextera XT shotgun	PAIRED	Escherichia coli	ILLUMINA	FDA949684-4-7	grains	flour all purpose:FOODON_03304534	Food	MISSING	MISSING
SRR3747663	FDA	6/2/16	USA	North America	USA:AZ	Illumina MiSeq	all-purpose flour	Escherichia coli serovar O121 Nextera XT shotgun	PAIRED	Escherichia coli	ILLUMINA	FDA949684-4-9	grains	flour all purpose:FOODON_03304534	Food	MISSING	MISSING
SRR3747664	FDA	6/2/16	USA	North America	USA:AZ	Illumina MiSeq	all-purpose flour	Escherichia coli serovar O121 Nextera XT shotgun	PAIRED	Escherichia coli	ILLUMINA	FDA949684-4-10	grains	flour all purpose:FOODON_03304534	Food	MISSING	MISSING
SRR3747677	FDA	6/2/16	USA	North America	USA:AZ	Illumina MiSeq	all-purpose flour	Escherichia coli serovar O121 Nextera XT shotgun	PAIRED	Escherichia coli	ILLUMINA	FDA949684-4-8	grains	flour all purpose:FOODON_03304534	Food	MISSING	MISSING
SRR3825890	Penn State E. coli Reference Center	8/24/98	USA	North America	USA:CO	Illumina MiSeq	milk bovine cow	Escherichia coli serovar O16 Nextera XT shotgun	PAIRED	Escherichia coli	ILLUMINA	MOD1-EC6980	dairy	cow milk (fluid):foodon_03302116| bovine:foodon_03414374	Food	bovine	MISSING
SRR3938670	FDA	7/12/16	USA	North America	USA:MO	Illumina MiSeq	flour	Escherichia coli serovar O103 Nextera XT shotgun	PAIRED	Escherichia coli	ILLUMINA	FDA0968961-002-002	grains	flour:FOODON_03301116	Food	MISSING	MISSING
SRR3938671	FDA	7/12/16	USA	North America	USA:MO	Illumina MiSeq	flour	Escherichia coli serovar O26 Nextera XT shotgun	PAIRED	Escherichia coli	ILLUMINA	FDA0968961-003-003	grains	flour:FOODON_03301116	Food	MISSING	MISSING
SRR3938684	FDA	7/12/16	USA	North America	USA:MO	Illumina MiSeq	flour	Escherichia coli serovar O103 Nextera XT shotgun	PAIRED	Escherichia coli	ILLUMINA	FDA0968961-001-001	grains	flour:FOODON_03301116	Food	MISSING	MISSING
SRR3938685	FDA	7/12/16	USA	North America	USA:MO	Illumina MiSeq	flour	Escherichia coli serovar O103 Nextera XT shotgun	PAIRED	Escherichia coli	ILLUMINA	FDA0968961-004-004	grains	flour:FOODON_03301116	Food	MISSING	MISSING
SRR3938732	FDA	7/12/16	USA	North America	USA:MO	Illumina MiSeq	flour	Escherichia coli serovar O111 Nextera XT shotgun	PAIRED	Escherichia coli	ILLUMINA	FDA0968961-005-005	grains	flour:FOODON_03301116	Food	MISSING	MISSING
SRR3952218	FDA	7/18/16	USA	North America	USA:MO	Illumina MiSeq	flour	Escherichia coli serovar O103 Nextera XT shotgun	PAIRED	Escherichia coli	ILLUMINA	FDA0968962-001-001	grains	flour:FOODON_03301116	Food	MISSING	MISSING
SRR3987962	Penn State E. coli Reference Center	1/1/81	USA	North America	USA:OH	Illumina MiSeq	milk (Bos taurus)	Escherichia coli serovar OX28:H18 Nextera XT v2 shotgun	PAIRED	Escherichia coli	ILLUMINA	MOD1-EC5690	dairy	bos taurus:ncbitaxon_9913| milk:uberon_0001913	Food	Bos taurus	MISSING
SRR3987963	Penn State E. coli Reference Center	1/1/81	USA	North America	USA:OH	Illumina MiSeq	milk (Bos taurus)	Escherichia coli serovar O14 Nextera XT v2 shotgun	PAIRED	Escherichia coli	ILLUMINA	MOD1-EC5691	dairy	bos taurus:ncbitaxon_9913| milk:uberon_0001913	Food	Bos taurus	MISSING
SRR5409896	OSF	6/4/15	USA	North America	USA:PA	Illumina MiSeq	pork	Escherichia coli Nextera XT shotgun	PAIRED	Escherichia coli	ILLUMINA	OSF050976	pork	pork meat food product:FOODON_00001038	Food	MISSING	MISSING
SRR5409897	OSF	6/5/15	USA	North America	USA:CA	Illumina MiSeq	romaine lettuce	Escherichia coli Nextera XT shotgun	PAIRED	Escherichia coli	ILLUMINA	OSF050981	vegetable row crops (leafy)	lettuce vegetable food product:FOODON_00001998| romaine:CURATION_0000143	Food	MISSING	MISSING
SRR5409898	OSF	6/4/15	USA	North America	USA:PA	Illumina MiSeq	pork	Escherichia coli Nextera XT shotgun	PAIRED	Escherichia coli	ILLUMINA	OSF050974	pork	pork meat food product:FOODON_00001038	Food	MISSING	MISSING
SRR5410018	OSF	6/2/15	USA	North America	USA:PA	Illumina MiSeq	pork	Escherichia coli Nextera XT shotgun	PAIRED	Escherichia coli	ILLUMINA	OSF050972	pork	pork meat food product:FOODON_00001038	Food	MISSING	MISSING
SRR5410020	OSF	6/2/15	USA	North America	USA:PA	Illumina MiSeq	pork	Escherichia coli Nextera XT shotgun	PAIRED	Escherichia coli	ILLUMINA	OSF050971	pork	pork meat food product:FOODON_00001038	Food	MISSING	MISSING
SRR5410061	OSF	6/2/15	USA	North America	USA:PA	Illumina MiSeq	pork	Escherichia coli Nextera XT shotgun	PAIRED	Escherichia coli	ILLUMINA	OSF050973	pork	pork meat food product:FOODON_00001038	Food	MISSING	MISSING
SRR5410065	OSF	3/26/15	USA	North America	USA:AZ	Illumina MiSeq	spinach	Escherichia coli Nextera XT shotgun	PAIRED	Escherichia coli	ILLUMINA	OSF050942	vegetable row crops (leafy)	spinach (whole\, raw):FOODON_03301716	Food	MISSING	MISSING
SRR5410066	OSF	4/23/15	USA	North America	USA:PA	Illumina MiSeq	beef	Escherichia coli serovar O157:H7 Nextera XT shotgun	PAIRED	Escherichia coli	ILLUMINA	OSF050949	beef	beef food product:FOODON_00001041	Food	MISSING	MISSING
SRR5410067	OSF	4/23/15	USA	North America	USA:PA	Illumina MiSeq	beef	Escherichia coli serovar O157:H7 Nextera XT shotgun	PAIRED	Escherichia coli	ILLUMINA	OSF050956	beef	beef food product:FOODON_00001041	Food	MISSING	MISSING
SRR5413673	FDA	2017	USA	North America	USA:KY	Illumina MiSeq	creamy soynut butter	Escherichia coli Nextera XT shotgun	PAIRED	Escherichia coli	ILLUMINA	FDA959225-003-001	beans	soynut butter:CURATION_0000518	Food	MISSING	MISSING
SRR5413678	FDA	2017	USA	North America	USA:KY	Illumina MiSeq	creamy soynut butter	Escherichia coli Nextera XT shotgun	PAIRED	Escherichia coli	ILLUMINA	FDA959225-003-002	beans	soynut butter:CURATION_0000518	Food	MISSING	MISSING
SRR5413688	FDA	2017	USA	North America	USA:KY	Illumina MiSeq	creamy soynut butter	Escherichia coli Nextera XT shotgun	PAIRED	Escherichia coli	ILLUMINA	FDA959225-009-001	beans	soynut butter:CURATION_0000518	Food	MISSING	MISSING
SRR5413689	FDA	2017	USA	North America	USA:KY	Illumina MiSeq	creamy soynut butter	Escherichia coli Nextera XT shotgun	PAIRED	Escherichia coli	ILLUMINA	FDA959225-012-001	beans	soynut butter:CURATION_0000518	Food	MISSING	MISSING
SRR5413692	FDA	2017	USA	North America	USA:KY	Illumina MiSeq	creamy soynut butter	Escherichia coli Nextera XT shotgun	PAIRED	Escherichia coli	ILLUMINA	FDA959225-012-002	beans	soynut butter:CURATION_0000518	Food	MISSING	MISSING
SRR5413707	FDA	2017	USA	North America	USA:KY	Illumina MiSeq	creamy soynut butter	Escherichia coli Nextera XT shotgun	PAIRED	Escherichia coli	ILLUMINA	FDA959225-012-003	beans	soynut butter:CURATION_0000518	Food	MISSING	MISSING
SRR5413712	FDA	2017	USA	North America	USA:KY	Illumina MiSeq	creamy soynut butter	Escherichia coli Nextera XT shotgun	PAIRED	Escherichia coli	ILLUMINA	FDA959225-012-004	beans	soynut butter:CURATION_0000518	Food	MISSING	MISSING
SRR5438701	FDA	3/28/17	USA	North America	USA:KY	Illumina MiSeq	creamy soy nut butter	Escherichia coli Nextera XT shotgun	PAIRED	Escherichia coli	ILLUMINA	FDA879884-009-001	multi-ingredient|nuts|seeded vegetables (legumes)	nut butter:FOODON_03302438|soybean food product:FOODON_00002266	Food	MISSING	MISSING
SRR5438702	FDA	3/27/17	USA	North America	USA:KY	Illumina MiSeq	creamy soy nut butter	Escherichia coli Nextera XT shotgun	PAIRED	Escherichia coli	ILLUMINA	FDA972059-009-007	multi-ingredient|nuts|seeded vegetables (legumes)	nut butter:FOODON_03302438|soybean food product:FOODON_00002266	Food	MISSING	MISSING
SRR5438703	FDA	3/27/17	USA	North America	USA:KY	Illumina MiSeq	creamy soy nut butter	Escherichia coli Nextera XT shotgun	PAIRED	Escherichia coli	ILLUMINA	FDA972059-007-022	multi-ingredient|nuts|seeded vegetables (legumes)	nut butter:FOODON_03302438|soybean food product:FOODON_00002266	Food	MISSING	MISSING
SRR5438704	FDA	3/27/17	USA	North America	USA:KY	Illumina MiSeq	creamy soy nut butter	Escherichia coli Nextera XT shotgun	PAIRED	Escherichia coli	ILLUMINA	FDA972059-008-017	multi-ingredient|nuts|seeded vegetables (legumes)	nut butter:FOODON_03302438|soybean food product:FOODON_00002266	Food	MISSING	MISSING
SRR5438705	FDA	3/28/17	USA	North America	USA:KY	Illumina MiSeq	creamy soy nut butter	Escherichia coli Nextera XT shotgun	PAIRED	Escherichia coli	ILLUMINA	FDA879884-008-002	multi-ingredient|nuts|seeded vegetables (legumes)	nut butter:FOODON_03302438|soybean food product:FOODON_00002266	Food	MISSING	MISSING
SRR5438746	FDA	3/27/17	USA	North America	USA:KY	Illumina MiSeq	creamy soy nut butter	Escherichia coli Nextera XT shotgun	PAIRED	Escherichia coli	ILLUMINA	FDA972059-006-002	multi-ingredient|nuts|seeded vegetables (legumes)	nut butter:FOODON_03302438|soybean food product:FOODON_00002266	Food	MISSING	MISSING
SRR5452311	FDA	3/15/17	USA	North America	USA:NC	Illumina MiSeq	kale	Escherichia coli Nextera XT shotgun	PAIRED	Escherichia coli	ILLUMINA	FDA969263-001-008	vegetable row crops (leafy)	kale leaf (raw):FOODON_03304859	Food	MISSING	MISSING
SRR5452312	FDA	3/15/17	USA	North America	USA:NC	Illumina MiSeq	kale	Escherichia coli Nextera XT shotgun	PAIRED	Escherichia coli	ILLUMINA	FDA969263-003-006	vegetable row crops (leafy)	kale leaf (raw):FOODON_03304859	Food	MISSING	MISSING
SRR5452313	FDA	3/15/17	USA	North America	USA:NC	Illumina MiSeq	kale	Escherichia coli Nextera XT shotgun	PAIRED	Escherichia coli	ILLUMINA	FDA969263-006-007	vegetable row crops (leafy)	kale leaf (raw):FOODON_03304859	Food	MISSING	MISSING
SRR5452314	FDA	3/15/17	USA	North America	USA:NC	Illumina MiSeq	kale	Escherichia coli Nextera XT shotgun	PAIRED	Escherichia coli	ILLUMINA	FDA969263-004-007	vegetable row crops (leafy)	kale leaf (raw):FOODON_03304859	Food	MISSING	MISSING
SRR5452315	FDA	3/15/17	USA	North America	USA:NC	Illumina MiSeq	kale	Escherichia coli Nextera XT shotgun	PAIRED	Escherichia coli	ILLUMINA	FDA969263-007-006	vegetable row crops (leafy)	kale leaf (raw):FOODON_03304859	Food	MISSING	MISSING
SRR5452317	FDA	3/15/17	USA	North America	USA:NC	Illumina MiSeq	kale	Escherichia coli Nextera XT shotgun	PAIRED	Escherichia coli	ILLUMINA	FDA969263-009-006	vegetable row crops (leafy)	kale leaf (raw):FOODON_03304859	Food	MISSING	MISSING
SRR5452319	FDA	3/15/17	USA	North America	USA:NC	Illumina MiSeq	kale	Escherichia coli Nextera XT shotgun	PAIRED	Escherichia coli	ILLUMINA	FDA969263-008-009	vegetable row crops (leafy)	kale leaf (raw):FOODON_03304859	Food	MISSING	MISSING
SRR5452325	FDA	3/27/17	USA	North America	USA:KY	Illumina MiSeq	creamy soy nut butter	Escherichia coli Nextera XT shotgun	PAIRED	Escherichia coli	ILLUMINA	FDA972059-002-065	multi-ingredient|nuts|seeded vegetables (legumes)	nut butter:FOODON_03302438|soybean food product:FOODON_00002266	Food	MISSING	MISSING
SRR5452327	FDA	3/27/17	USA	North America	USA:KY	Illumina MiSeq	creamy soy nut butter	Escherichia coli Nextera XT shotgun	PAIRED	Escherichia coli	ILLUMINA	FDA972059-002-069	multi-ingredient|nuts|seeded vegetables (legumes)	nut butter:FOODON_03302438|soybean food product:FOODON_00002266	Food	MISSING	MISSING
SRR5470041	OSF	4/23/15	USA	North America	USA:PA	Illumina MiSeq	beef	Escherichia coli serovar O157:H7 Nextera XT shotgun	PAIRED	Escherichia coli	ILLUMINA	OSF050950	beef	beef food product:FOODON_00001041	Food	MISSING	MISSING
SRR5470042	OSF	3/26/15	USA	North America	USA:AZ	Illumina MiSeq	spinach	Escherichia coli Nextera XT shotgun	PAIRED	Escherichia coli	ILLUMINA	OSF050945	vegetable row crops (leafy)	spinach (whole\, raw):FOODON_03301716	Food	MISSING	MISSING
SRR5470043	OSF	4/23/15	USA	North America	USA:PA	Illumina MiSeq	beef	Escherichia coli serovar O157:H7 Nextera XT shotgun	PAIRED	Escherichia coli	ILLUMINA	OSF050948	beef	beef food product:FOODON_00001041	Food	MISSING	MISSING
SRR5470046	OSF	3/26/15	USA	North America	USA:AZ	Illumina MiSeq	spinach	Escherichia coli Nextera XT shotgun	PAIRED	Escherichia coli	ILLUMINA	OSF050944	vegetable row crops (leafy)	spinach (whole\, raw):FOODON_03301716	Food	MISSING	MISSING
SRR5470047	OSF	3/26/15	USA	North America	USA:AZ	Illumina MiSeq	spinach	Escherichia coli Nextera XT shotgun	PAIRED	Escherichia coli	ILLUMINA	OSF050943	vegetable row crops (leafy)	spinach (whole\, raw):FOODON_03301716	Food	MISSING	MISSING
SRR5470101	OSF	3/26/15	USA	North America	USA:AZ	Illumina MiSeq	spinach	Escherichia coli Nextera XT shotgun	PAIRED	Escherichia coli	ILLUMINA	OSF050941	vegetable row crops (leafy)	spinach (whole\, raw):FOODON_03301716	Food	MISSING	MISSING
SRR5487923	FDA	2017	USA	North America	USA:OR	Illumina MiSeq	soy nut butter	Escherichia coli serovar O157:H7 Nextera XT shotgun	PAIRED	Escherichia coli	ILLUMINA	CFSAN062556	multi-ingredient|nuts|seeded vegetables (legumes)	nut butter:FOODON_03302438|soybean food product:FOODON_00002266	Food	MISSING	MISSING
SRR5649629	OSF	4/23/15	USA	North America	USA:PA	Illumina MiSeq	beef	Escherichia coli serovar O157:H7 Nextera XT shotgun	PAIRED	Escherichia coli	ILLUMINA	OSF050946	beef	beef food product:FOODON_00001041	Food	MISSING	MISSING
SRR5649654	OSF	4/23/15	USA	North America	USA:PA	Illumina MiSeq	beef	Escherichia coli serovar O157:H7 Nextera XT shotgun	PAIRED	Escherichia coli	ILLUMINA	OSF050954	beef	beef food product:FOODON_00001041	Food	MISSING	MISSING
SRR5649868	OSF	4/23/15	USA	North America	USA:PA	Illumina MiSeq	beef	Escherichia coli Nextera XT shotgun	PAIRED	Escherichia coli	ILLUMINA	OSF050953	beef	beef food product:FOODON_00001041	Food	MISSING	MISSING
SRR5649908	OSF	4/23/15	USA	North America	USA:PA	Illumina MiSeq	beef	Escherichia coli serovar O157:H7 Nextera XT shotgun	PAIRED	Escherichia coli	ILLUMINA	OSF050952	beef	beef food product:FOODON_00001041	Food	MISSING	MISSING
SRR5649991	OSF	4/23/15	USA	North America	USA:PA	Illumina MiSeq	beef	Escherichia coli serovar O157:H7 Nextera XT shotgun	PAIRED	Escherichia coli	ILLUMINA	OSF050947	beef	beef food product:FOODON_00001041	Food	MISSING	MISSING
SRR5649996	OSF	4/23/15	USA	North America	USA:PA	Illumina MiSeq	beef	Escherichia coli serovar O157:H7 Nextera XT shotgun	PAIRED	Escherichia coli	ILLUMINA	OSF050955	beef	beef food product:FOODON_00001041	Food	MISSING	MISSING
SRR5650525	OSF	4/29/15	USA	North America	USA:WA	Illumina MiSeq	beef	Escherichia coli serovar O157:H7 Nextera XT shotgun	PAIRED	Escherichia coli	ILLUMINA	OSF050957	beef	beef food product:FOODON_00001041	Food	MISSING	MISSING
SRR5650658	OSF	4/23/15	USA	North America	USA:PA	Illumina MiSeq	beef	Escherichia coli serovar O157:H7 Nextera XT shotgun	PAIRED	Escherichia coli	ILLUMINA	OSF050951	beef	beef food product:FOODON_00001041	Food	MISSING	MISSING
SRR5650704	OSF	5/27/15	USA	North America	USA:WA	Illumina MiSeq	beef	Escherichia coli serovar O103 Nextera XT shotgun	PAIRED	Escherichia coli	ILLUMINA	OSF050969	beef	beef food product:FOODON_00001041	Food	MISSING	MISSING
SRR5884074	FDA	2017-06	USA	North America	USA:MD	Illumina MiSeq	flour	Escherichia coli Nextera XT shotgun	PAIRED	Escherichia coli	ILLUMINA	CFSAN065265	MISSING	flour:FOODON_03301116	Food	MISSING	MISSING
SRR5884075	FDA	2017-06	USA	North America	USA:MD	Illumina MiSeq	flour	Escherichia coli Nextera XT shotgun	PAIRED	Escherichia coli	ILLUMINA	CFSAN065266	grains	flour:FOODON_03301116	Food	MISSING	MISSING
SRR5884076	FDA	2017-06	USA	North America	USA:MD	Illumina MiSeq	flour	Escherichia coli Nextera XT shotgun	PAIRED	Escherichia coli	ILLUMINA	CFSAN065267	grains	flour:FOODON_03301116	Food	MISSING	MISSING
SRR5884078	FDA	2017-06	USA	North America	USA:MD	Illumina MiSeq	flour	Escherichia coli Nextera XT shotgun	PAIRED	Escherichia coli	ILLUMINA	CFSAN065268	grains	flour:FOODON_03301116	Food	MISSING	MISSING
SRR6727480	Penn State E. coli Reference Center	8/24/98	USA	North America	USA:CO	Illumina MiSeq	milk bovine cow	Nextera XT library SEQ000040833	PAIRED	Escherichia coli	ILLUMINA	MOD1-EC7014	dairy	cow milk (fluid):foodon_03302116| bovine:foodon_03414374	Food	bovine	MISSING
SRR6728050	Penn State E. coli Reference Center	2/13/90	USA	North America	USA:PA	Illumina MiSeq	porcine pig milk	Nextera XT library SEQ000042257	PAIRED	Escherichia coli	ILLUMINA	MOD1-EC6508	dairy\, pork	swine:FOODON_03411136\, milk:UBERON_0001913	Food	porcine	MISSING
SRR7082754	FDA	3/22/18	USA	North America	USA:GA	Illumina MiSeq	basil	Nextera XT library SEQ000073822	PAIRED	Escherichia coli	ILLUMINA	FDA975608-010-008	herbs	basil food product:FOODON_00003044	Food	MISSING	MISSING
SRR7186464	FDA	3/22/18	USA	North America	USA:GA	Illumina MiSeq	basil	Nextera XT library SEQ000074847	PAIRED	Escherichia coli	ILLUMINA	FDA975608-010-009	herbs	basil food product:FOODON_00003044	Food	MISSING	MISSING
SRR7369906	OSF	2018	USA	North America	USA:CA	Illumina MiSeq	raw product	Nextera XT library SEQ000076184	PAIRED	Escherichia coli	ILLUMINA	OSF082293	multi-ingredient	food (raw):FOODON_03311126	Food	MISSING	MISSING
SRR7369926	OSF	2018	USA	North America	USA:CA	Illumina MiSeq	raw product	Nextera XT library SEQ000076183	PAIRED	Escherichia coli	ILLUMINA	OSF082294	multi-ingredient	food (raw):FOODON_03311126	Food	MISSING	MISSING
SRR7369976	FDA	3/22/18	USA	North America	USA:GA	Illumina MiSeq	basil	Nextera XT library SEQ000076168	PAIRED	Escherichia coli	ILLUMINA	FDA975608-003-005	herbs	basil food product:FOODON_00003044	Food	MISSING	MISSING
SRR7369979	FDA	3/22/18	USA	North America	USA:GA	Illumina MiSeq	basil	Nextera XT library SEQ000076169	PAIRED	Escherichia coli	ILLUMINA	FDA975608-003-008	herbs	basil food product:FOODON_00003044	Food	MISSING	MISSING
SRR7370077	OSF	2018	USA	North America	USA:CA	Illumina MiSeq	finished product	Nextera XT library SEQ000076188	PAIRED	Escherichia coli	ILLUMINA	OSF082290	multi-ingredient	finished product:CURATION_0001404	Food	MISSING	MISSING
SRR7376429	FDA	3/22/18	USA	North America	USA:GA	Illumina MiSeq	basil	Nextera XT library SEQ000076170	PAIRED	Escherichia coli	ILLUMINA	FDA975608-010-005	herbs	basil food product:FOODON_00003044	Food	MISSING	MISSING
SRR7382976	OSF	2018	USA	North America	USA:CA	Illumina MiSeq	raw product	Nextera XT library SEQ000076187	PAIRED	Escherichia coli	ILLUMINA	OSF082291	multi-ingredient	food (raw):FOODON_03311126	Food	MISSING	MISSING
SRR7401633	OSF	2018	USA	North America	USA:CA	Illumina MiSeq	finished product	Nextera XT library SEQ000076209	PAIRED	Escherichia coli	ILLUMINA	OSF082284	multi-ingredient	finished product:CURATION_0001404	Food	MISSING	MISSING
SRR7401718	OSF	2018	USA	North America	USA:CA	Illumina MiSeq	raw product	Nextera XT library SEQ000076205	PAIRED	Escherichia coli	ILLUMINA	OSF082286	multi-ingredient	food (raw):FOODON_03311126	Food	MISSING	MISSING
SRR7401750	OSF	2018	USA	North America	USA:CA	Illumina MiSeq	raw product	Nextera XT library SEQ000076179	PAIRED	Escherichia coli	ILLUMINA	OSF082298	multi-ingredient	food (raw):FOODON_03311126	Food	MISSING	MISSING
SRR7403583	OSF	2018	USA	North America	USA:CA	Illumina MiSeq	raw product	Nextera XT library SEQ000076174	PAIRED	Escherichia coli	ILLUMINA	OSF082303	multi-ingredient	food (raw):FOODON_03311126	Food	MISSING	MISSING
SRR7500632	OSF	2018	USA	North America	USA:CA	Illumina MiSeq	raw product	Nextera XT library SEQ000076182	PAIRED	Escherichia coli	ILLUMINA	OSF082295	multi-ingredient	food (raw):FOODON_03311126	Food	MISSING	MISSING
SRR7500636	OSF	2018	USA	North America	USA:CA	Illumina MiSeq	raw product	Nextera XT library SEQ000076181	PAIRED	Escherichia coli	ILLUMINA	OSF082296	multi-ingredient	food (raw):FOODON_03311126	Food	MISSING	MISSING
SRR7656065	FDA	2018	USA	North America	USA:CA	Illumina MiSeq	raw product	CFSAN082304	PAIRED	Escherichia coli	ILLUMINA	MISSING	multi-ingredient	food (raw):FOODON_03311126	Food	MISSING	MISSING
SRR7656066	FDA	2018	USA	North America	USA:CA	Illumina MiSeq	raw product	CFSAN082302	PAIRED	Escherichia coli	ILLUMINA	MISSING	multi-ingredient	food (raw):FOODON_03311126	Food	MISSING	MISSING
SRR7702431	FDA	7/18/18	USA	North America	USA:WA	Illumina MiSeq	fresh cilantro	Nextera XT v2 library SEQ000079461	PAIRED	Escherichia coli	ILLUMINA	FDA1005084-S004-006	herbs	food fresh:FOODON_00002457|coriander plant:FOODON_03411381	Food	MISSING	MISSING
SRR7702438	FDA	7/18/18	USA	North America	USA:WA	Illumina MiSeq	fresh cilantro	Nextera XT v2 library SEQ000079460	PAIRED	Escherichia coli	ILLUMINA	FDA1005084-S004-005	herbs	food fresh:FOODON_00002457|coriander plant:FOODON_03411381	Food	MISSING	MISSING
SRR7878864	FDA	8/21/18	USA	North America	USA:CA	Illumina MiSeq	parsley	Nextera XT library SEQ000080582	PAIRED	Escherichia coli	ILLUMINA	FDA1042161-013-007	herbs	parsley leaf:FOODON_00002942	Food	MISSING	MISSING
SRR8040823	OSF	9/5/18	USA	North America	USA:MT	Illumina MiSeq	flour	Nextera XT library SEQ000081431	PAIRED	Escherichia coli	ILLUMINA	OSF086091	grains	flour:FOODON_03301116	Food	MISSING	MISSING
SRR8040839	OSF	7/11/18	USA	North America	USA:OH	Illumina MiSeq	flour	Nextera XT library SEQ000081429	PAIRED	Escherichia coli	ILLUMINA	OSF086093	grains	flour:FOODON_03301116	Food	MISSING	MISSING
SRR8040840	OSF	6/7/18	USA	North America	USA:OH	Illumina MiSeq	flour	Nextera XT library SEQ000081435	PAIRED	Escherichia coli	ILLUMINA	OSF086087	grains	flour:FOODON_03301116	Food	MISSING	MISSING
SRR8040841	OSF	5/15/18	USA	North America	USA:VT	Illumina MiSeq	flour	Nextera XT library SEQ000081433	PAIRED	Escherichia coli	ILLUMINA	OSF086089	grains	flour:FOODON_03301116	Food	MISSING	MISSING
SRR8040842	OSF	6/27/18	USA	North America	USA:MN	Illumina MiSeq	flour	Nextera XT library SEQ000081434	PAIRED	Escherichia coli	ILLUMINA	OSF086088	grains	flour:FOODON_03301116	Food	MISSING	MISSING
SRR8040862	OSF	4/4/18	USA	North America	USA:ND	Illumina MiSeq	flour	Nextera XT library SEQ000081428	PAIRED	Escherichia coli	ILLUMINA	OSF086094	grains	flour:FOODON_03301116	Food	MISSING	MISSING
SRR8104468	FDA	2018	USA	North America	USA:CA	Illumina MiSeq	raw product	Nextera XT library SEQ000076185	PAIRED	Escherichia coli	ILLUMINA	MISSING	multi-ingredient	food (raw):FOODON_03311126	Food	MISSING	MISSING
SRR8136844	OSF	2018	USA	North America	USA:MN	Illumina MiSeq	flour	Nextera XT library SEQ000081995	PAIRED	Escherichia coli	ILLUMINA	OSF087065	grains	flour:FOODON_03301116	Food	MISSING	MISSING
SRR8136870	OSF	2018	USA	North America	USA:OH	Illumina MiSeq	flour	Nextera XT library SEQ000081992	PAIRED	Escherichia coli	ILLUMINA	OSF087068	grains	flour:FOODON_03301116	Food	MISSING	MISSING
SRR8136888	OSF	2018	USA	North America	USA:MN	Illumina MiSeq	flour	Nextera XT library SEQ000081994	PAIRED	Escherichia coli	ILLUMINA	OSF087066	grains	flour:FOODON_03301116	Food	MISSING	MISSING
SRR8137097	OSF	2018	USA	North America	USA:OH	Illumina MiSeq	flour	Nextera XT library SEQ000081993	PAIRED	Escherichia coli	ILLUMINA	OSF087067	grains	flour:FOODON_03301116	Food	MISSING	MISSING
SRR8137110	OSF	2018	USA	North America	USA:ND	Illumina MiSeq	flour	Nextera XT library SEQ000081991	PAIRED	Escherichia coli	ILLUMINA	OSF087064	grains	flour:FOODON_03301116	Food	MISSING	MISSING
SRR8187216	OSF	2018	USA	North America	USA:MT	Illumina MiSeq	flour	Nextera XT library SEQ000082842	PAIRED	Escherichia coli	ILLUMINA	OSF088056	grains	flour:FOODON_03301116	Food	MISSING	MISSING
SRR8187223	OSF	2018	USA	North America	USA:OH	Illumina MiSeq	flour	Nextera XT library SEQ000082844	PAIRED	Escherichia coli	ILLUMINA	OSF088054	grains	flour:FOODON_03301116	Food	MISSING	MISSING
SRR8397493	OSF	2018	USA	North America	USA:NE	Illumina MiSeq	beef	Nextera XT library SEQ000085182	PAIRED	Escherichia coli	ILLUMINA	OSF089930	beef	beef food product:FOODON_00001041	Food	MISSING	MISSING
SRR8397518	OSF	2018	USA	North America	USA:CA	Illumina MiSeq	beef	Nextera XT library SEQ000085180	PAIRED	Escherichia coli	ILLUMINA	OSF089932	beef	beef food product:FOODON_00001041	Food	MISSING	MISSING
SRR8397535	OSF	2018	USA	North America	USA:NE	Illumina MiSeq	beef	Nextera XT library SEQ000085181	PAIRED	Escherichia coli	ILLUMINA	OSF089931	beef	beef food product:FOODON_00001041	Food	MISSING	MISSING
SRR8397599	OSF	2018	USA	North America	USA:NE	Illumina MiSeq	beef	Nextera XT library SEQ000085184	PAIRED	Escherichia coli	ILLUMINA	OSF089928	beef	beef food product:FOODON_00001041	Food	MISSING	MISSING
SRR8397600	OSF	2018	USA	North America	USA:CA	Illumina MiSeq	beef	Nextera XT library SEQ000085186	PAIRED	Escherichia coli	ILLUMINA	OSF089933	beef	beef food product:FOODON_00001041	Food	MISSING	MISSING
SRR8397603	OSF	2018	USA	North America	USA:KS	Illumina MiSeq	beef	Nextera XT library SEQ000085188	PAIRED	Escherichia coli	ILLUMINA	OSF089941	beef	beef food product:FOODON_00001041	Food	MISSING	MISSING
SRR8397615	OSF	2018	USA	North America	USA:NE	Illumina MiSeq	beef	Nextera XT library SEQ000085183	PAIRED	Escherichia coli	ILLUMINA	OSF089929	beef	beef food product:FOODON_00001041	Food	MISSING	MISSING
SRR8397619	OSF	2018	USA	North America	USA:NE	Illumina MiSeq	beef	Nextera XT library SEQ000085185	PAIRED	Escherichia coli	ILLUMINA	OSF089927	beef	beef food product:FOODON_00001041	Food	MISSING	MISSING
SRR8397623	OSF	2016	USA	North America	USA:KS	Illumina MiSeq	beef	Nextera XT library SEQ000085195	PAIRED	Escherichia coli	ILLUMINA	OSF089934	beef	beef food product:FOODON_00001041	Food	MISSING	MISSING
SRR8397625	OSF	2017	USA	North America	USA:MN	Illumina MiSeq	boneless beef	Nextera XT library SEQ000085191	PAIRED	Escherichia coli	ILLUMINA	OSF089938	beef	beef food product:FOODON_00001041	Food	MISSING	MISSING
SRR8397626	OSF	2016	USA	North America	USA:KS	Illumina MiSeq	beef	Nextera XT library SEQ000085193	PAIRED	Escherichia coli	ILLUMINA	OSF089936	beef	beef food product:FOODON_00001041	Food	MISSING	MISSING
SRR8397631	OSF	2016	USA	North America	USA:KS	Illumina MiSeq	beef	Nextera XT library SEQ000085194	PAIRED	Escherichia coli	ILLUMINA	OSF089935	beef	beef food product:FOODON_00001041	Food	MISSING	MISSING
SRR8397690	OSF	2017	USA	North America	USA:KS	Illumina MiSeq	beef	Nextera XT library SEQ000085190	PAIRED	Escherichia coli	ILLUMINA	OSF089939	beef	beef food product:FOODON_00001041	Food	MISSING	MISSING
SRR8397697	OSF	2017	USA	North America	USA:MN	Illumina MiSeq	boneless beef	Nextera XT library SEQ000085192	PAIRED	Escherichia coli	ILLUMINA	OSF089937	beef	beef food product:FOODON_00001041	Food	MISSING	MISSING
SRR8397699	OSF	2017	USA	North America	USA:KS	Illumina MiSeq	beef	Nextera XT library SEQ000085189	PAIRED	Escherichia coli	ILLUMINA	OSF089940	beef	beef food product:FOODON_00001041	Food	MISSING	MISSING
SRR8660932	FDA	2/20/19	USA	North America	USA:CA	Illumina MiSeq	romaine lettuce heart	Nextera XT library SEQ000088184	PAIRED	Escherichia coli	ILLUMINA	FDA1022644-S004-001	vegetable row crops (leafy)	lettuce vegetable food product:FOODON_00001998| romaine heart:CURATION_0000145	Food	MISSING	MISSING
SRR8856511	FDA CFSAN	2019	USA	North America	USA:ME	Illumina MiSeq	blueberry	Nextera XT library SEQ000089975	PAIRED	Escherichia coli	ILLUMINA	CFSAN092594	small fruit	blueberry (whole\, raw):FOODON_03302045	Food	MISSING	MISSING
SRR9061048	FDA CFSAN	7/5/10	USA	North America	USA:CA	Illumina MiSeq	romaine lettuce heart	Nextera XT library SEQ000078620	PAIRED	Escherichia coli	ILLUMINA	CFSAN083826	vegetable row crops (leafy)	lettuce vegetable food product:FOODON_00001998| romaine heart:CURATION_0000145	Food	MISSING	MISSING
SRR9061379	FDA CFSAN	2018	USA	North America	USA:WA	Illumina MiSeq	flour	Nextera XT library SEQ000083997	PAIRED	Escherichia coli	ILLUMINA	CFSAN087405	grains	flour:FOODON_03301116	Food	MISSING	MISSING
SRR9062526	FDA CFSAN	2018	USA	North America	USA:WA	Illumina MiSeq	flour	Nextera XT library SEQ000082889	PAIRED	Escherichia coli	ILLUMINA	CFSAN087407	grains	flour:FOODON_03301116	Food	MISSING	MISSING
SRR9062527	FDA CFSAN	2018	USA	North America	USA:WA	Illumina MiSeq	flour	Nextera XT library SEQ000084004	PAIRED	Escherichia coli	ILLUMINA	CFSAN087407	grains	flour:FOODON_03301116	Food	MISSING	MISSING
SRR9066555	FDA CFSAN	2010	USA	North America	USA:WA	Illumina MiSeq	flour	Nextera XT library SEQ000084005	PAIRED	Escherichia coli	ILLUMINA	CFSAN087408	grains	flour:FOODON_03301116	Food	MISSING	MISSING
SRR9066556	FDA CFSAN	2010	USA	North America	USA:WA	Illumina MiSeq	flour	Nextera XT library SEQ000082911	PAIRED	Escherichia coli	ILLUMINA	CFSAN087408	grains	flour:FOODON_03301116	Food	MISSING	MISSING
SRR9066557	OSF	2018	USA	North America	USA:WA	Illumina MiSeq	flour	Nextera XT library SEQ000084007	PAIRED	Escherichia coli	ILLUMINA	OSF088652	grains	flour:FOODON_03301116	Food	MISSING	MISSING
SRR9066558	OSF	2018	USA	North America	USA:WA	Illumina MiSeq	flour	Nextera XT library SEQ000084006	PAIRED	Escherichia coli	ILLUMINA	OSF088654	grains	flour:FOODON_03301116	Food	MISSING	MISSING
SRR9066641	FDA CFSAN	2018	USA	North America	USA:WA	Illumina MiSeq	flour	Nextera XT library SEQ000083998	PAIRED	Escherichia coli	ILLUMINA	CFSAN087406	grains	flour:FOODON_03301116	Food	MISSING	MISSING
SRR9066642	FDA CFSAN	2018	USA	North America	USA:WA	Illumina MiSeq	flour	Nextera XT library SEQ000082893	PAIRED	Escherichia coli	ILLUMINA	CFSAN087406	grains	flour:FOODON_03301116	Food	MISSING	MISSING
SRR9066645	OSF	2018	USA	North America	USA:WA	Illumina MiSeq	flour	Nextera XT library SEQ000084008	PAIRED	Escherichia coli	ILLUMINA	OSF088653	grains	flour:FOODON_03301116	Food	MISSING	MISSING
SRR9066807	FDA CFSAN	6/28/10	USA	North America	USA:CA	Illumina MiSeq	baby spinach	Nextera XT library SEQ000078619	PAIRED	Escherichia coli	ILLUMINA	CFSAN083825	vegetable row crops (leafy)	baby spinach:FOODON_00002977	Food	MISSING	MISSING
SRR9067015	FDA CFSAN	2018	USA	North America	USA:WA	Illumina MiSeq	flour	Nextera XT library SEQ000082901	PAIRED	Escherichia coli	ILLUMINA	CFSAN087404	grains	flour:FOODON_03301116	Food	MISSING	MISSING
SRR9067016	FDA CFSAN	2018	USA	North America	USA:WA	Illumina MiSeq	flour	Nextera XT library SEQ000083993	PAIRED	Escherichia coli	ILLUMINA	CFSAN087404	grains	flour:FOODON_03301116	Food	MISSING	MISSING
SRR9185017	FDA CFSAN	2018	USA	North America	USA:WA	Illumina MiSeq	flour	Nextera XT library SEQ000083024	PAIRED	Escherichia coli	ILLUMINA	CFSAN087403	grains	flour:FOODON_03301116	Food	MISSING	MISSING
SRR9185018	FDA CFSAN	2018	USA	North America	USA:WA	Illumina MiSeq	flour	Nextera XT library SEQ000084553	PAIRED	Escherichia coli	ILLUMINA	CFSAN087403	grains	flour:FOODON_03301116	Food	MISSING	MISSING
SRR9588888	OSF	2013	USA	North America	USA:WA	Illumina MiSeq	boneless beef	Nextera XT library SEQ000094206	PAIRED	Escherichia coli	ILLUMINA	OSF095400	beef	beef food product:FOODON_00001041	Food	MISSING	MISSING
SRR9588892	OSF	2013	USA	North America	USA:CA	Illumina MiSeq	produce	Nextera XT library SEQ000094207	PAIRED	Escherichia coli	ILLUMINA	OSF095399	vegetables	MISSING	Food	MISSING	MISSING
SRR9588894	OSF	2013	USA	North America	USA:WA	Illumina MiSeq	boneless beef	Nextera XT library SEQ000094200	PAIRED	Escherichia coli	ILLUMINA	OSF095406	beef	beef food product:FOODON_00001041	Food	MISSING	MISSING
SRR9588895	OSF	2013	USA	North America	USA:CA	Illumina MiSeq	red leaf	Nextera XT library SEQ000094204	PAIRED	Escherichia coli	ILLUMINA	OSF095402	herbs	red leaf:CURATION_0000192	Food	MISSING	MISSING
SRR9588896	OSF	2013	USA	North America	USA:WA	Illumina MiSeq	boneless beef	Nextera XT library SEQ000094202	PAIRED	Escherichia coli	ILLUMINA	OSF095404	beef	beef food product:FOODON_00001041	Food	MISSING	MISSING
SRR9588900	OSF	2013	USA	North America	USA:CA	Illumina MiSeq	beef trim	Nextera XT library SEQ000094203	PAIRED	Escherichia coli	ILLUMINA	OSF095403	beef	beef trim:FOODON_03311508	Food	MISSING	MISSING
SRR9588902	OSF	2013	USA	North America	USA:WA	Illumina MiSeq	boneless beef	Nextera XT library SEQ000094210	PAIRED	Escherichia coli	ILLUMINA	OSF095396	beef	beef food product:FOODON_00001041	Food	MISSING	MISSING
SRR9588909	OSF	2013	USA	North America	USA:CO	Illumina MiSeq	boneless beef	Nextera XT library SEQ000094197	PAIRED	Escherichia coli	ILLUMINA	OSF095409	beef	beef food product:FOODON_00001041	Food	MISSING	MISSING
SRR9588914	OSF	2013	USA	North America	USA:PA	Illumina MiSeq	boneless veal	Nextera XT library SEQ000094201	PAIRED	Escherichia coli	ILLUMINA	OSF095405	beef	veal:FOODON_00003083	Food	MISSING	MISSING
SRR9588915	OSF	2013	USA	North America	USA:CO	Illumina MiSeq	boneless beef	Nextera XT library SEQ000094194	PAIRED	Escherichia coli	ILLUMINA	OSF095412	beef	beef food product:FOODON_00001041	Food	MISSING	MISSING
SRR9588916	OSF	2013	USA	North America	USA:CO	Illumina MiSeq	boneless beef	Nextera XT library SEQ000094196	PAIRED	Escherichia coli	ILLUMINA	OSF095410	beef	beef food product:FOODON_00001041	Food	MISSING	MISSING
SRR9588918	OSF	2013	USA	North America	USA:CO	Illumina MiSeq	boneless beef	Nextera XT library SEQ000094195	PAIRED	Escherichia coli	ILLUMINA	OSF095411	beef	beef food product:FOODON_00001041	Food	MISSING	MISSING
SRR9588921	OSF	2013	USA	North America	USA:CO	Illumina MiSeq	boneless beef	Nextera XT library SEQ000094193	PAIRED	Escherichia coli	ILLUMINA	OSF095413	beef	beef food product:FOODON_00001041	Food	MISSING	MISSING
SRR9588923	OSF	2013	USA	North America	USA:CO	Illumina MiSeq	boneless beef	Nextera XT library SEQ000094198	PAIRED	Escherichia coli	ILLUMINA	OSF095408	beef	beef food product:FOODON_00001041	Food	MISSING	MISSING
SRR9588925	OSF	2013	USA	North America	USA:CA	Illumina MiSeq	beef enrichment	Nextera XT library SEQ000094211	PAIRED	Escherichia coli	ILLUMINA	OSF095395	beef	beef food product:FOODON_00001041	Food	MISSING	MISSING
SRR9588927	OSF	2013	USA	North America	USA:WA	Illumina MiSeq	boneless beef	Nextera XT library SEQ000094209	PAIRED	Escherichia coli	ILLUMINA	OSF095397	beef	beef food product:FOODON_00001041	Food	MISSING	MISSING
SRR9588929	OSF	2013	USA	North America	USA:WA	Illumina MiSeq	boneless beef	Nextera XT library SEQ000094213	PAIRED	Escherichia coli	ILLUMINA	OSF095393	beef	beef food product:FOODON_00001041	Food	MISSING	MISSING
SRR9588931	OSF	2013	USA	North America	USA:CA	Illumina MiSeq	spinach	Nextera XT library SEQ000094199	PAIRED	Escherichia coli	ILLUMINA	OSF095407	vegetable row crops (leafy)	spinach (whole\, raw):FOODON_03301716	Food	MISSING	MISSING
SRR9588932	OSF	2013	USA	North America	USA:WA	Illumina MiSeq	boneless beef	Nextera XT library SEQ000094212	PAIRED	Escherichia coli	ILLUMINA	OSF095394	beef	beef food product:FOODON_00001041	Food	MISSING	MISSING
SRR9588948	OSF	2013	USA	North America	USA:WA	Illumina MiSeq	beef trim	Nextera XT library SEQ000094208	PAIRED	Escherichia coli	ILLUMINA	OSF095398	beef	beef trim:FOODON_03311508	Food	MISSING	MISSING
SRR9646340	OSF	2013	USA	North America	USA:CA	Illumina MiSeq	raw veal	Nextera XT library SEQ000094205	PAIRED	Escherichia coli	ILLUMINA	OSF095401	beef	veal (raw):FOODON_03301771	Food	MISSING	MISSING
SRR9651944	OSF	2019	USA	North America	USA:WA	Illumina MiSeq	boneless beef	Nextera XT library SEQ000094557	PAIRED	Escherichia coli	ILLUMINA	OSF095584	beef	beef food product:FOODON_00001041	Food	MISSING	MISSING
SRR9651960	OSF	2013	USA	North America	USA:GA	Illumina MiSeq	boneless beef	Nextera XT library SEQ000094609	PAIRED	Escherichia coli	ILLUMINA	OSF095604	beef	beef food product:FOODON_00001041	Food	MISSING	MISSING
SRR9651965	OSF	2013	USA	North America	USA:WA	Illumina MiSeq	boneless beef	Nextera XT library SEQ000094607	PAIRED	Escherichia coli	ILLUMINA	OSF095606	beef	beef food product:FOODON_00001041	Food	MISSING	MISSING
SRR9651970	OSF	2016	USA	North America	USA:CA	Illumina MiSeq	raw romaine	Nextera XT library SEQ000094599	PAIRED	Escherichia coli	ILLUMINA	OSF095614	vegetable row crops (leafy)	food (raw):FOODON_03311126| romaine:CURATION_0000143	Food	MISSING	MISSING
SRR9651972	OSF	2016	USA	North America	USA:CA	Illumina MiSeq	raw product	Nextera XT library SEQ000094597	PAIRED	Escherichia coli	ILLUMINA	OSF095616	multi-ingredient	food (raw):FOODON_03311126	Food	MISSING	MISSING
SRR9651973	OSF	2016	USA	North America	USA:CA	Illumina MiSeq	raw spinach	Nextera XT library SEQ000094596	PAIRED	Escherichia coli	ILLUMINA	OSF095617	vegetable row crops (leafy)	spinach (whole\, raw):FOODON_03301716	Food	MISSING	MISSING
SRR9651974	OSF	2013	USA	North America	USA:AZ	Illumina MiSeq	baby spinach	Nextera XT library SEQ000094608	PAIRED	Escherichia coli	ILLUMINA	OSF095605	vegetable row crops (leafy)	baby spinach:FOODON_00002977	Food	MISSING	MISSING
SRR9652059	OSF	2016	USA	North America	USA:KS	Illumina MiSeq	beef trim	Nextera XT library SEQ000094600	PAIRED	Escherichia coli	ILLUMINA	OSF095613	beef	beef trim:FOODON_03311508	Food	MISSING	MISSING
SRR9652062	OSF	2016	USA	North America	USA:CA	Illumina MiSeq	raw spinach	Nextera XT library SEQ000094598	PAIRED	Escherichia coli	ILLUMINA	OSF095615	vegetable row crops (leafy)	spinach (whole\, raw):FOODON_03301716	Food	MISSING	MISSING
SRR9652066	OSF	2013	USA	North America	USA:IL	Illumina MiSeq	beef	Nextera XT library SEQ000094606	PAIRED	Escherichia coli	ILLUMINA	OSF095607	beef	beef food product:FOODON_00001041	Food	MISSING	MISSING
SRR9652068	OSF	2016	USA	North America	USA:WA	Illumina MiSeq	boneless beef	Nextera XT library SEQ000094601	PAIRED	Escherichia coli	ILLUMINA	OSF095612	beef	beef food product:FOODON_00001041	Food	MISSING	MISSING
SRR9652077	OSF	2013	USA	North America	USA:NE	Illumina MiSeq	raw flour	Nextera XT library SEQ000094588	PAIRED	Escherichia coli	ILLUMINA	OSF095625	grains	food (raw):FOODON_03311126|flour:FOODON_03301116	Food	MISSING	MISSING
SRR9652078	OSF	2016	USA	North America	USA:WA	Illumina MiSeq	boneless beef	Nextera XT library SEQ000094604	PAIRED	Escherichia coli	ILLUMINA	OSF095609	beef	beef food product:FOODON_00001041	Food	MISSING	MISSING
SRR9652080	OSF	2013	USA	North America	USA:NE	Illumina MiSeq	flour	Nextera XT library SEQ000094587	PAIRED	Escherichia coli	ILLUMINA	OSF095626	grains	flour:FOODON_03301116	Food	MISSING	MISSING
SRR9652081	OSF	2013	USA	North America	USA:NE	Illumina MiSeq	raw flour	Nextera XT library SEQ000094589	PAIRED	Escherichia coli	ILLUMINA	OSF095624	grains	food (raw):FOODON_03311126|flour:FOODON_03301116	Food	MISSING	MISSING
SRR9652088	OSF	2013	USA	North America	USA:UT	Illumina MiSeq	raw meat	Nextera XT library SEQ000094605	PAIRED	Escherichia coli	ILLUMINA	OSF095608	meat	meat (raw):FOODON_03306429	Food	MISSING	MISSING
SRR9652089	OSF	2013	USA	North America	USA:MN	Illumina MiSeq	beef trim	Nextera XT library SEQ000094584	PAIRED	Escherichia coli	ILLUMINA	OSF095629	beef	beef trim:FOODON_03311508	Food	MISSING	MISSING
SRR9652092	OSF	2013	USA	North America	USA:WA	Illumina MiSeq	boneless beef	Nextera XT library SEQ000094591	PAIRED	Escherichia coli	ILLUMINA	OSF095622	beef	beef food product:FOODON_00001041	Food	MISSING	MISSING
SRR9652098	OSF	2016	USA	North America	USA:WA	Illumina MiSeq	boneless beef	Nextera XT library SEQ000094603	PAIRED	Escherichia coli	ILLUMINA	OSF095610	beef	beef food product:FOODON_00001041	Food	MISSING	MISSING
SRR9652099	OSF	2013	USA	North America	USA:NE	Illumina MiSeq	pie crust	Nextera XT library SEQ000094586	PAIRED	Escherichia coli	ILLUMINA	OSF095627	other (confectionery)	pie crust:FOODON_03306773	Food	MISSING	MISSING
SRR9652100	OSF	2017	USA	North America	USA:CA	Illumina MiSeq	raw romaine	Nextera XT library SEQ000094594	PAIRED	Escherichia coli	ILLUMINA	OSF095619	vegetable row crops (leafy)	food (raw):FOODON_03311126| romaine:CURATION_0000143	Food	MISSING	MISSING
SRR9652101	OSF	2016	USA	North America	USA:WA	Illumina MiSeq	boneless beef	Nextera XT library SEQ000094602	PAIRED	Escherichia coli	ILLUMINA	OSF095611	beef	beef food product:FOODON_00001041	Food	MISSING	MISSING
SRR9652102	OSF	2013	USA	North America	USA:NE	Illumina MiSeq	pie crust	Nextera XT library SEQ000094585	PAIRED	Escherichia coli	ILLUMINA	OSF095628	other (confectionery)	pie crust:FOODON_03306773	Food	MISSING	MISSING
SRR9652106	OSF	2016	USA	North America	USA:CA	Illumina MiSeq	organic mizuna	Nextera XT library SEQ000094595	PAIRED	Escherichia coli	ILLUMINA	OSF095618	herbs|vegetable row crops (leafy)	japanese mustard plant:FOODON_03413747	Food	MISSING	MISSING
SRR9652107	OSF	2016	USA	North America	USA:WA	Illumina MiSeq	boneless beef	Nextera XT library SEQ000094592	PAIRED	Escherichia coli	ILLUMINA	OSF095621	beef	beef food product:FOODON_00001041	Food	MISSING	MISSING
SRR9652110	OSF	2013	USA	North America	USA:TN	Illumina MiSeq	romaine lettuce	Nextera XT library SEQ000094540	PAIRED	Escherichia coli	ILLUMINA	OSF095601	vegetable row crops (leafy)	lettuce vegetable food product:FOODON_00001998| romaine:CURATION_0000143	Food	MISSING	MISSING
SRR9652112	OSF	2013	USA	North America	USA:WA	Illumina MiSeq	boneless beef	Nextera XT library SEQ000094555	PAIRED	Escherichia coli	ILLUMINA	OSF095586	beef	beef food product:FOODON_00001041	Food	MISSING	MISSING
SRR9652113	OSF	2016	USA	North America	USA:CA	Illumina MiSeq	raw spinach	Nextera XT library SEQ000094593	PAIRED	Escherichia coli	ILLUMINA	OSF095620	vegetable row crops (leafy)	spinach (whole\, raw):FOODON_03301716	Food	MISSING	MISSING
SRR9652114	OSF	2013	USA	North America	USA:CA	Illumina MiSeq	leafy green	Nextera XT library SEQ000094590	PAIRED	Escherichia coli	ILLUMINA	OSF095623	vegetable row crops (leafy)	leafy vegetable:FOODON_03411566	Food	MISSING	MISSING
SRR9652115	OSF	2013	USA	North America	USA:CA	Illumina MiSeq	raw leafy green	Nextera XT library SEQ000094541	PAIRED	Escherichia coli	ILLUMINA	OSF095600	vegetable row crops (leafy)	leafy vegetable:FOODON_03411566|food (raw):FOODON_03311126	Food	MISSING	MISSING
SRR9652116	OSF	2013	USA	North America	USA:WA	Illumina MiSeq	boneless beef	Nextera XT library SEQ000094550	PAIRED	Escherichia coli	ILLUMINA	OSF095591	beef	beef food product:FOODON_00001041	Food	MISSING	MISSING
SRR9652117	OSF	2013	USA	North America	USA:WA	Illumina MiSeq	boneless beef	Nextera XT library SEQ000094552	PAIRED	Escherichia coli	ILLUMINA	OSF095589	beef	beef food product:FOODON_00001041	Food	MISSING	MISSING
SRR9652118	OSF	2013	USA	North America	USA:CA	Illumina MiSeq	organic baby spinach	Nextera XT library SEQ000094551	PAIRED	Escherichia coli	ILLUMINA	OSF095590	vegetable row crops (leafy)	baby spinach:FOODON_00002977	Food	MISSING	MISSING
SRR9652131	OSF	2013	USA	North America	USA:WA	Illumina MiSeq	beef	Nextera XT library SEQ000094538	PAIRED	Escherichia coli	ILLUMINA	OSF095603	beef	beef food product:FOODON_00001041	Food	MISSING	MISSING
SRR9652132	OSF	2013	USA	North America	USA:WA	Illumina MiSeq	boneless beef	Nextera XT library SEQ000094553	PAIRED	Escherichia coli	ILLUMINA	OSF095588	beef	beef food product:FOODON_00001041	Food	MISSING	MISSING
SRR9652133	OSF	2013	USA	North America	USA:WA	Illumina MiSeq	boneless beef	Nextera XT library SEQ000094548	PAIRED	Escherichia coli	ILLUMINA	OSF095593	beef	beef food product:FOODON_00001041	Food	MISSING	MISSING
SRR9652134	OSF	2013	USA	North America	USA:PA	Illumina MiSeq	veal trim	Nextera XT library SEQ000094545	PAIRED	Escherichia coli	ILLUMINA	OSF095596	multi-ingredient| beef	veal:FOODON_00003083|food trimmings:FOODON_00001568	Food	MISSING	MISSING
SRR9652135	OSF	2013	USA	North America	USA:WA	Illumina MiSeq	boneless beef	Nextera XT library SEQ000094549	PAIRED	Escherichia coli	ILLUMINA	OSF095592	beef	beef food product:FOODON_00001041	Food	MISSING	MISSING
SRR9652136	OSF	2013	USA	North America	USA:WA	Illumina MiSeq	boneless beef	Nextera XT library SEQ000094539	PAIRED	Escherichia coli	ILLUMINA	OSF095602	beef	beef food product:FOODON_00001041	Food	MISSING	MISSING
SRR9652137	OSF	2013	USA	North America	USA:WA	Illumina MiSeq	boneless beef	Nextera XT library SEQ000094556	PAIRED	Escherichia coli	ILLUMINA	OSF095585	beef	beef food product:FOODON_00001041	Food	MISSING	MISSING
SRR9652138	OSF	2013	USA	North America	USA:WA	Illumina MiSeq	boneless beef	Nextera XT library SEQ000094542	PAIRED	Escherichia coli	ILLUMINA	OSF095599	beef	beef food product:FOODON_00001041	Food	MISSING	MISSING
SRR9652139	OSF	2013	USA	North America	USA:PA	Illumina MiSeq	veal trim	Nextera XT library SEQ000094547	PAIRED	Escherichia coli	ILLUMINA	OSF095594	multi-ingredient| beef	veal:FOODON_00003083|food trimmings:FOODON_00001568	Food	MISSING	MISSING
SRR9652140	OSF	2013	USA	North America	USA:PA	Illumina MiSeq	veal trim	Nextera XT library SEQ000094546	PAIRED	Escherichia coli	ILLUMINA	OSF095595	multi-ingredient| beef	veal:FOODON_00003083|food trimmings:FOODON_00001568	Food	MISSING	MISSING
SRR9652141	OSF	2013	USA	North America	USA:AZ	Illumina MiSeq	raw leafy green	Nextera XT library SEQ000094544	PAIRED	Escherichia coli	ILLUMINA	OSF095597	vegetable row crops (leafy)	leafy vegetable:FOODON_03411566|food (raw):FOODON_03311126	Food	MISSING	MISSING
SRR9652190	OSF	2013	USA	North America	USA:WA	Illumina MiSeq	boneless beef	Nextera XT library SEQ000094554	PAIRED	Escherichia coli	ILLUMINA	OSF095587	beef	beef food product:FOODON_00001041	Food	MISSING	MISSING
SRR9652191	OSF	2013	USA	North America	USA:WA	Illumina MiSeq	boneless beef	Nextera XT library SEQ000094543	PAIRED	Escherichia coli	ILLUMINA	OSF095598	beef	beef food product:FOODON_00001041	Food	MISSING	MISSING
SRR9952601	FDA	7/2/19	USA	North America	USA:CA	Illumina MiSeq	cilantro	Nextera XT library SEQ000095650	PAIRED	Escherichia coli	ILLUMINA	FDA1107446-S016-001	herbs	coriander plant:FOODON_03411381	Food	MISSING	MISSING
SRR9952617	FDA	7/16/19	USA	North America	USA:CA	Illumina MiSeq	cilantro	Nextera XT library SEQ000095651	PAIRED	Escherichia coli	ILLUMINA	FDA1107449-S017-003	herbs	coriander plant:FOODON_03411381	Food	MISSING	MISSING
SRR9994288	OSF	2013	USA	North America	USA:CA	Illumina MiSeq	raw spinach	Nextera XT library SEQ000095747	PAIRED	Escherichia coli	ILLUMINA	OSF095885	vegetable row crops (leafy)	spinach (whole\, raw):FOODON_03301716	Food	MISSING	MISSING
SRR9994289	OSF	2015	USA	North America	USA:IL	Illumina MiSeq	beef streak	Nextera XT library SEQ000095735	PAIRED	Escherichia coli	ILLUMINA	OSF095897	beef	beef food product:FOODON_00001041	Food	MISSING	MISSING
SRR9994290	OSF	2013	USA	North America	USA:CA	Illumina MiSeq	raw red chard	Nextera XT library SEQ000095746	PAIRED	Escherichia coli	ILLUMINA	OSF095886	vegetable row crops (leafy)	food (raw):FOODON_03311126|swiss chard (raw):FOODON_03306698	Food	MISSING	MISSING
SRR9994291	OSF	2015	USA	North America	USA:KY	Illumina MiSeq	beef streak	Nextera XT library SEQ000095736	PAIRED	Escherichia coli	ILLUMINA	OSF095896	beef	beef food product:FOODON_00001041	Food	MISSING	MISSING
SRR9994448	OSF	2014	USA	North America	USA:NE	Illumina MiSeq	beef	Nextera XT library SEQ000095739	PAIRED	Escherichia coli	ILLUMINA	OSF095893	beef	beef food product:FOODON_00001041	Food	MISSING	MISSING
SRR9994499	OSF	2014	USA	North America	USA:AZ	Illumina MiSeq	raw leafy green	Nextera XT library SEQ000095737	PAIRED	Escherichia coli	ILLUMINA	OSF095895	vegetable row crops (leafy)	leafy vegetable:FOODON_03411566|food (raw):FOODON_03311126	Food	MISSING	MISSING
SRR9995149	OSF	2014	USA	North America	USA:CA	Illumina MiSeq	raw veal	Nextera XT library SEQ000095744	PAIRED	Escherichia coli	ILLUMINA	OSF095888	beef	veal (raw):FOODON_03301771	Food	MISSING	MISSING
SRR9995339	OSF	2014	USA	North America	USA:NE	Illumina MiSeq	beef	Nextera XT library SEQ000095741	PAIRED	Escherichia coli	ILLUMINA	OSF095891	beef	beef food product:FOODON_00001041	Food	MISSING	MISSING
SRR9995345	OSF	2014	USA	North America	USA:NE	Illumina MiSeq	beef	Nextera XT library SEQ000095738	PAIRED	Escherichia coli	ILLUMINA	OSF095894	beef	beef food product:FOODON_00001041	Food	MISSING	MISSING
SRR9995346	OSF	2016	USA	North America	USA:IL	Illumina MiSeq	beef streak	Nextera XT library SEQ000095750	PAIRED	Escherichia coli	ILLUMINA	OSF095882	beef	beef food product:FOODON_00001041	Food	MISSING	MISSING
SRR9998322	OSF	2013	USA	North America	USA:CA	Illumina MiSeq	boneless beef	Nextera XT library SEQ000095748	PAIRED	Escherichia coli	ILLUMINA	OSF095884	beef	beef food product:FOODON_00001041	Food	MISSING	MISSING
SRR9998326	OSF	2016	USA	North America	USA:IL	Illumina MiSeq	beef streak	Nextera XT library SEQ000095751	PAIRED	Escherichia coli	ILLUMINA	OSF095881	beef	beef food product:FOODON_00001041	Food	MISSING	MISSING
SRR9998332	OSF	2015	USA	North America	USA:IL	Illumina MiSeq	beef streak	Nextera XT library SEQ000095752	PAIRED	Escherichia coli	ILLUMINA	OSF095880	beef	beef food product:FOODON_00001041	Food	MISSING	MISSING
SRR9998333	OSF	2016	USA	North America	USA:UT	Illumina MiSeq	beef	Nextera XT library SEQ000095749	PAIRED	Escherichia coli	ILLUMINA	OSF095883	beef	beef food product:FOODON_00001041	Food	MISSING	MISSING

## Sheet: Table S13
Table S13: V. cholerae samples used from SRA (PRJNA723557).
Run	Assay Type	AvgSpotLen	Bases	BioProject	BioSample	BioSampleModel	Bytes	Center Name	Collection_date	Consent	DATASTORE filetype	DATASTORE provider	DATASTORE region	env_broad_scale	env_local_scale	env_medium	Experiment	geo_loc_name_country	geo_loc_name_country_continent	geo_loc_name	Instrument	isol_growth_condt	lat_lon	Library Name	LibraryLayout	LibrarySelection	LibrarySource	num_replicons	Organism	Platform	ref_biomaterial	ReleaseDate	Sample Name	SRA Study	strain
SRR16204470	WGS	271	353648984	PRJNA723557	SAMN22063783	MIGS.ba	150278504	UNIVERSITY OF CALIFORNIA BERKELEY	2018-07-22	public	fastq,sra	gs,ncbi,s3	gs.US,ncbi.public,s3.us-east-1	Water	Not collected	Not collected	SRX12488866	Bangladesh	Asia	Bangladesh: Dhaka	Illumina HiSeq 4000	https://www.science.org/doi/full/10.1126/science.abg2166	Not collected	Vibrio_cholerae_isolate_BFS549	PAIRED	RANDOM	GENOMIC	2	Vibrio cholerae	ILLUMINA	Not applicable	2021-10-07T00:00:00Z	BFS549	SRP315805	BFS549
SRR16204471	WGS	257	449859811	PRJNA723557	SAMN22063782	MIGS.ba	187057623	UNIVERSITY OF CALIFORNIA BERKELEY	2017-05-16	public	fastq,sra	gs,ncbi,s3	gs.US,ncbi.public,s3.us-east-1	Stool	Not collected	Not collected	SRX12488865	Bangladesh	Asia	Bangladesh: Dhaka	Illumina HiSeq 4000	https://www.science.org/doi/full/10.1126/science.abg2166	Not collected	Vibrio_cholerae_isolate_BFS172	PAIRED	RANDOM	GENOMIC	2	Vibrio cholerae	ILLUMINA	Not applicable	2021-10-07T00:00:00Z	BFS172	SRP315805	BFS172
SRR16204472	WGS	258	499931862	PRJNA723557	SAMN22063781	MIGS.ba	205247922	UNIVERSITY OF CALIFORNIA BERKELEY	2017-05-03	public	fastq,sra	gs,ncbi,s3	gs.US,ncbi.public,s3.us-east-1	Stool	Not collected	Not collected	SRX12488864	Bangladesh	Asia	Bangladesh: Dhaka	Illumina HiSeq 4000	https://www.science.org/doi/full/10.1126/science.abg2166	Not collected	Vibrio_cholerae_isolate_BFS168	PAIRED	RANDOM	GENOMIC	2	Vibrio cholerae	ILLUMINA	Not applicable	2021-10-07T00:00:00Z	BFS168	SRP315805	BFS168
SRR16204473	WGS	260	431990104	PRJNA723557	SAMN22063780	MIGS.ba	177510232	UNIVERSITY OF CALIFORNIA BERKELEY	2016-12-11	public	fastq,sra	gs,ncbi,s3	gs.US,ncbi.public,s3.us-east-1	Stool	Not collected	Not collected	SRX12488863	Bangladesh	Asia	Bangladesh: Dhaka	Illumina HiSeq 4000	https://www.science.org/doi/full/10.1126/science.abg2166	Not collected	Vibrio_cholerae_isolate_BFS162	PAIRED	RANDOM	GENOMIC	2	Vibrio cholerae	ILLUMINA	Not applicable	2021-10-07T00:00:00Z	BFS162	SRP315805	BFS162
SRR16204474	WGS	260	409135374	PRJNA723557	SAMN22063779	MIGS.ba	166871723	UNIVERSITY OF CALIFORNIA BERKELEY	2017-05-14	public	fastq,sra	gs,ncbi,s3	gs.US,ncbi.public,s3.us-east-1	Stool	Not collected	Not collected	SRX12488862	Bangladesh	Asia	Bangladesh: Dhaka	Illumina HiSeq 4000	https://www.science.org/doi/full/10.1126/science.abg2166	Not collected	Vibrio_cholerae_isolate_BFS154	PAIRED	RANDOM	GENOMIC	2	Vibrio cholerae	ILLUMINA	Not applicable	2021-10-07T00:00:00Z	BFS154	SRP315805	BFS154
SRR16204475	WGS	260	433920238	PRJNA723557	SAMN22063816	MIGS.ba	177827036	UNIVERSITY OF CALIFORNIA BERKELEY	2015-05-10	public	fastq,sra	gs,ncbi,s3	gs.US,ncbi.public,s3.us-east-1	Stool	Not collected	Not collected	SRX12488861	Bangladesh	Asia	Bangladesh: Mathbaria	Illumina HiSeq 4000	https://www.science.org/doi/full/10.1126/science.abg2166	Not collected	Vibrio_cholerae_isolate_SGH177	PAIRED	RANDOM	GENOMIC	2	Vibrio cholerae	ILLUMINA	Not applicable	2021-10-07T00:00:00Z	VCIM_23A_SGH_177	SRP315805	VCIM_23A_SGH_177
SRR16204476	WGS	302	192936626	PRJNA723557	SAMN22063815	MIGS.ba	86575228	UNIVERSITY OF CALIFORNIA BERKELEY	2014-05-20	public	fastq,sra	gs,ncbi,s3	gs.US,ncbi.public,s3.us-east-1	Stool	Not collected	Not collected	SRX12488860	Bangladesh	Asia	Bangladesh: Mathbaria	Illumina HiSeq 4000	https://www.science.org/doi/full/10.1126/science.abg2166	Not collected	Vibrio_cholerae_isolate_VCIM_17	PAIRED	RANDOM	GENOMIC	2	Vibrio cholerae	ILLUMINA	Not applicable	2021-10-07T00:00:00Z	VCIM_17	SRP315805	VCIM_17
SRR16204477	WGS	302	193233190	PRJNA723557	SAMN22063814	MIGS.ba	87351707	UNIVERSITY OF CALIFORNIA BERKELEY	2014-04-27	public	fastq,sra	gs,ncbi,s3	gs.US,ncbi.public,s3.us-east-1	Stool	Not collected	Not collected	SRX12488859	Bangladesh	Asia	Bangladesh: Mathbaria	Illumina HiSeq 4000	https://www.science.org/doi/full/10.1126/science.abg2166	Not collected	Vibrio_cholerae_isolate_VCIM_15	PAIRED	RANDOM	GENOMIC	2	Vibrio cholerae	ILLUMINA	Not applicable	2021-10-07T00:00:00Z	VCIM_15	SRP315805	VCIM_15
SRR16204478	WGS	266	394080440	PRJNA723557	SAMN22063778	MIGS.ba	162710197	UNIVERSITY OF CALIFORNIA BERKELEY	2016-11-22	public	fastq,sra	gs,ncbi,s3	gs.US,ncbi.public,s3.us-east-1	Stool	Not collected	Not collected	SRX12488858	Bangladesh	Asia	Bangladesh: Dhaka	Illumina HiSeq 4000	https://www.science.org/doi/full/10.1126/science.abg2166	Not collected	Vibrio_cholerae_isolate_BFS152	PAIRED	RANDOM	GENOMIC	2	Vibrio cholerae	ILLUMINA	Not applicable	2021-10-07T00:00:00Z	BFS152	SRP315805	BFS152
SRR16204479	WGS	262	889552241	PRJNA723557	SAMN22063813	MIGS.ba	364220935	UNIVERSITY OF CALIFORNIA BERKELEY	2016-01-05	public	fastq,sra	gs,ncbi,s3	gs.US,ncbi.public,s3.us-east-1	Stool	Not collected	Not collected	SRX12488857	Bangladesh	Asia	Bangladesh: Dhaka	Illumina HiSeq 4000	https://www.science.org/doi/full/10.1126/science.abg2166	Not collected	Vibrio_cholerae_isolate_VCID56	PAIRED	RANDOM	GENOMIC	2	Vibrio cholerae	ILLUMINA	Not applicable	2021-10-07T00:00:00Z	VCID_56	SRP315805	VCID_56
SRR16204480	WGS	261	480541395	PRJNA723557	SAMN22063812	MIGS.ba	196076104	UNIVERSITY OF CALIFORNIA BERKELEY	2014-05-20	public	fastq,sra	gs,ncbi,s3	gs.US,ncbi.public,s3.us-east-1	Stool	Not collected	Not collected	SRX12488856	Bangladesh	Asia	Bangladesh: Dhaka	Illumina HiSeq 4000	https://www.science.org/doi/full/10.1126/science.abg2166	Not collected	Vibrio_cholerae_isolate_VCID41	PAIRED	RANDOM	GENOMIC	2	Vibrio cholerae	ILLUMINA	Not applicable	2021-10-07T00:00:00Z	VCID_41	SRP315805	VCID_41
SRR16204481	WGS	267	426406702	PRJNA723557	SAMN22063811	MIGS.ba	175889473	UNIVERSITY OF CALIFORNIA BERKELEY	2017-11-09	public	fastq,sra	gs,ncbi,s3	gs.US,ncbi.public,s3.us-east-1	Stool	Not collected	Not collected	SRX12488855	Bangladesh	Asia	Bangladesh: Mathbaria	Illumina HiSeq 4000	https://www.science.org/doi/full/10.1126/science.abg2166	Not collected	Vibrio_cholerae_isolate_SGH167	PAIRED	RANDOM	GENOMIC	2	Vibrio cholerae	ILLUMINA	Not applicable	2021-10-07T00:00:00Z	M44_SGH167	SRP315805	BFS033
SRR16204482	WGS	302	78531174	PRJNA723557	SAMN22063810	MIGS.ba	34503320	UNIVERSITY OF CALIFORNIA BERKELEY	2017-05-03	public	fastq,sra	gs,ncbi,s3	gs.US,ncbi.public,s3.us-east-1	Stool	Not collected	Not collected	SRX12488854	Bangladesh	Asia	Bangladesh: Mathbaria	Illumina HiSeq 4000	https://www.science.org/doi/full/10.1126/science.abg2166	Not collected	Vibrio_cholerae_isolate_M18_SGH543	PAIRED	RANDOM	GENOMIC	2	Vibrio cholerae	ILLUMINA	Not applicable	2021-10-07T00:00:00Z	M18_SGH543	SRP315805	BFS140
SRR16204483	WGS	261	441047139	PRJNA723557	SAMN22063809	MIGS.ba	179267418	UNIVERSITY OF CALIFORNIA BERKELEY	2017-05-03	public	fastq,sra	gs,ncbi,s3	gs.US,ncbi.public,s3.us-east-1	Stool	Not collected	Not collected	SRX12488853	Bangladesh	Asia	Bangladesh: Mathbaria	Illumina HiSeq 4000	https://www.science.org/doi/full/10.1126/science.abg2166	Not collected	Vibrio_cholerae_isolate_SGH544	PAIRED	RANDOM	GENOMIC	2	Vibrio cholerae	ILLUMINA	Not applicable	2021-10-07T00:00:00Z	M18_SGH_544	SRP315805	BFS141
SRR16204484	WGS	51	164501622	PRJNA723557	SAMN22063808	MIGS.ba	121840017	UNIVERSITY OF CALIFORNIA BERKELEY	1931	public	fastq,sra	gs,ncbi,s3	gs.US,ncbi.public,s3.us-east-1	Uncertain	Not collected	Not collected	SRX12488852	Iraq	Asia	Iraq	Illumina HiSeq 4000	https://www.science.org/doi/full/10.1126/science.abg2166	Not collected	Vibrio_cholerae_isolate_F6	SINGLE	RANDOM	GENOMIC	2	Vibrio cholerae	ILLUMINA	Not applicable	2021-10-07T00:00:00Z	F6	SRP315805	F6
SRR16204485	WGS	51	233870547	PRJNA723557	SAMN22063807	MIGS.ba	175221223	UNIVERSITY OF CALIFORNIA BERKELEY	1966	public	fastq,sra	gs,ncbi,s3	gs.US,ncbi.public,s3.us-east-1	Uncertain	Not collected	Not collected	SRX12488851	Bangladesh	Asia	Bangladesh: Dhaka	Illumina HiSeq 4000	https://www.science.org/doi/full/10.1126/science.abg2166	Not collected	Vibrio_cholerae_isolate_F5	SINGLE	RANDOM	GENOMIC	2	Vibrio cholerae	ILLUMINA	Not applicable	2021-10-07T00:00:00Z	F5	SRP315805	F5
SRR16204486	WGS	51	253296345	PRJNA723557	SAMN22063806	MIGS.ba	189354379	UNIVERSITY OF CALIFORNIA BERKELEY	1966	public	fastq,sra	gs,ncbi,s3	gs.US,ncbi.public,s3.us-east-1	Uncertain	Not collected	Not collected	SRX12488850	Thailand	Asia	Thailand: Korat	Illumina HiSeq 4000	https://www.science.org/doi/full/10.1126/science.abg2166	Not collected	Vibrio_cholerae_isolate_F3	SINGLE	RANDOM	GENOMIC	2	Vibrio cholerae	ILLUMINA	Not applicable	2021-10-07T00:00:00Z	F3	SRP315805	F3
SRR16204487	WGS	51	248274732	PRJNA723557	SAMN22063805	MIGS.ba	186104020	UNIVERSITY OF CALIFORNIA BERKELEY	1957	public	fastq,sra	gs,ncbi,s3	gs.US,ncbi.public,s3.us-east-1	Uncertain	Not collected	Not collected	SRX12488849	India	Asia	India: Kolkata	Illumina HiSeq 4000	https://www.science.org/doi/full/10.1126/science.abg2166	Not collected	Vibrio_cholerae_isolate_F1	SINGLE	RANDOM	GENOMIC	2	Vibrio cholerae	ILLUMINA	Not applicable	2021-10-07T00:00:00Z	F1	SRP315805	F1
SRR16204488	WGS	255	519911495	PRJNA723557	SAMN22063804	MIGS.ba	211766465	UNIVERSITY OF CALIFORNIA BERKELEY	2017-09-17	public	fastq,sra	gs,ncbi,s3	gs.US,ncbi.public,s3.us-east-1	Stool	Not collected	Not collected	SRX12488848	Bangladesh	Asia	Bangladesh: Dhaka	Illumina HiSeq 4000	https://www.science.org/doi/full/10.1126/science.abg2166	Not collected	Vibrio_cholerae_isolate_SGH388	PAIRED	RANDOM	GENOMIC	2	Vibrio cholerae	ILLUMINA	Not applicable	2021-10-07T00:00:00Z	D56_SGH_388	SRP315805	BFS119
SRR16204489	WGS	262	448706529	PRJNA723557	SAMN22063777	MIGS.ba	184485893	UNIVERSITY OF CALIFORNIA BERKELEY	2017-04-15	public	fastq,sra	gs,ncbi,s3	gs.US,ncbi.public,s3.us-east-1	Stool	Not collected	Not collected	SRX12488847	Bangladesh	Asia	Bangladesh: Mathbaria	Illumina HiSeq 4000	https://www.science.org/doi/full/10.1126/science.abg2166	Not collected	Vibrio_cholerae_isolate_BFS104	PAIRED	RANDOM	GENOMIC	2	Vibrio cholerae	ILLUMINA	Not applicable	2021-10-07T00:00:00Z	BFS104	SRP315805	BFS104
SRR16204490	WGS	302	364347900	PRJNA723557	SAMN22063803	MIGS.ba	156907396	UNIVERSITY OF CALIFORNIA BERKELEY	2017-05-25	public	fastq,sra	gs,ncbi,s3	gs.US,ncbi.public,s3.us-east-1	Stool	Not collected	Not collected	SRX12488846	Bangladesh	Asia	Bangladesh: Dhaka	Illumina HiSeq 4000	https://www.science.org/doi/full/10.1126/science.abg2166	Not collected	Vibrio_cholerae_isolate_D39_SGH_372	PAIRED	RANDOM	GENOMIC	2	Vibrio cholerae	ILLUMINA	Not applicable	2021-10-07T00:00:00Z	D39_SGH_372	SRP315805	BFS103
SRR16204491	WGS	302	297903370	PRJNA723557	SAMN22063802	MIGS.ba	126695826	UNIVERSITY OF CALIFORNIA BERKELEY	2017-05-25	public	fastq,sra	gs,ncbi,s3	gs.US,ncbi.public,s3.us-east-1	Stool	Not collected	Not collected	SRX12488845	Bangladesh	Asia	Bangladesh: Dhaka	Illumina HiSeq 4000	https://www.science.org/doi/full/10.1126/science.abg2166	Not collected	Vibrio_cholerae_isolate_D37_ACM_593	PAIRED	RANDOM	GENOMIC	2	Vibrio cholerae	ILLUMINA	Not applicable	2021-10-07T00:00:00Z	D37_ACM_593	SRP315805	BFS150
SRR16204492	WGS	302	3478436	PRJNA723557	SAMN22063801	MIGS.ba	1606545	UNIVERSITY OF CALIFORNIA BERKELEY	2017-05-06	public	fastq,sra	gs,ncbi,s3	gs.US,ncbi.public,s3.us-east-1	Stool	Not collected	Not collected	SRX12488844	Bangladesh	Asia	Bangladesh: Dhaka	Illumina HiSeq 4000	https://www.science.org/doi/full/10.1126/science.abg2166	Not collected	Vibrio_cholerae_isolate_D18_ACM_616	PAIRED	RANDOM	GENOMIC	2	Vibrio cholerae	ILLUMINA	Not applicable	2021-10-07T00:00:00Z	D18_ACM_616	SRP315805	BFS171
SRR16204493	WGS	268	414955554	PRJNA723557	SAMN22063800	MIGS.ba	170476973	UNIVERSITY OF CALIFORNIA BERKELEY	2017-04-27	public	fastq,sra	gs,ncbi,s3	gs.US,ncbi.public,s3.us-east-1	Stool	Not collected	Not collected	SRX12488843	Bangladesh	Asia	Bangladesh: Dhaka	Illumina HiSeq 4000	https://www.science.org/doi/full/10.1126/science.abg2166	Not collected	Vibrio_cholerae_isolate_SGH246	PAIRED	RANDOM	GENOMIC	2	Vibrio cholerae	ILLUMINA	Not applicable	2021-10-07T00:00:00Z	D11_SGH_246	SRP315805	BFS049
SRR16204494	WGS	267	422201589	PRJNA723557	SAMN22063799	MIGS.ba	172335369	UNIVERSITY OF CALIFORNIA BERKELEY	2017-04-27	public	fastq,sra	gs,ncbi,s3	gs.US,ncbi.public,s3.us-east-1	Stool	Not collected	Not collected	SRX12488842	Bangladesh	Asia	Bangladesh: Dhaka	Illumina HiSeq 4000	https://www.science.org/doi/full/10.1126/science.abg2166	Not collected	Vibrio_cholerae_isolate_SGH245	PAIRED	RANDOM	GENOMIC	2	Vibrio cholerae	ILLUMINA	Not applicable	2021-10-07T00:00:00Z	D11_SGH_245	SRP315805	BFS048
SRR16204495	WGS	274	238073204	PRJNA723557	SAMN22063798	MIGS.ba	103037998	UNIVERSITY OF CALIFORNIA BERKELEY	2017	public	fastq,sra	gs,ncbi,s3	gs.US,ncbi.public,s3.us-east-1	Water	Not collected	Not collected	SRX12488841	Bangladesh	Asia	Bangladesh: Dhaka	Illumina HiSeq 4000	https://www.science.org/doi/full/10.1126/science.abg2166	Not collected	Vibrio_cholerae_isolate_BFS633	PAIRED	RANDOM	GENOMIC	2	Vibrio cholerae	ILLUMINA	Not applicable	2021-10-07T00:00:00Z	BFS633	SRP315805	BFS633
SRR16204496	WGS	272	286456885	PRJNA723557	SAMN22063797	MIGS.ba	122725734	UNIVERSITY OF CALIFORNIA BERKELEY	2019-06-15	public	fastq,sra	gs,ncbi,s3	gs.US,ncbi.public,s3.us-east-1	Water	Not collected	Not collected	SRX12488840	Bangladesh	Asia	Bangladesh: Mathbaria	Illumina HiSeq 4000	https://www.science.org/doi/full/10.1126/science.abg2166	Not collected	Vibrio_cholerae_isolate_BFS583	PAIRED	RANDOM	GENOMIC	2	Vibrio cholerae	ILLUMINA	Not applicable	2021-10-07T00:00:00Z	BFS583	SRP315805	BFS583
SRR16204497	WGS	260	527825408	PRJNA723557	SAMN22063796	MIGS.ba	221700151	UNIVERSITY OF CALIFORNIA BERKELEY	2019-06-15	public	fastq,sra	gs,ncbi,s3	gs.US,ncbi.public,s3.us-east-1	Water	Not collected	Not collected	SRX12488839	Bangladesh	Asia	Bangladesh: Mathbaria	Illumina HiSeq 4000	https://www.science.org/doi/full/10.1126/science.abg2166	Not collected	Vibrio_cholerae_isolate_BFS582	PAIRED	RANDOM	GENOMIC	2	Vibrio cholerae	ILLUMINA	Not applicable	2021-10-07T00:00:00Z	BFS582	SRP315805	BFS582
SRR16204498	WGS	249	472559724	PRJNA723557	SAMN22063795	MIGS.ba	201635560	UNIVERSITY OF CALIFORNIA BERKELEY	2019-06-15	public	fastq,sra	gs,ncbi,s3	gs.US,ncbi.public,s3.us-east-1	Water	Not collected	Not collected	SRX12488838	Bangladesh	Asia	Bangladesh: Mathbaria	Illumina HiSeq 4000	https://www.science.org/doi/full/10.1126/science.abg2166	Not collected	Vibrio_cholerae_isolate_BFS581	PAIRED	RANDOM	GENOMIC	2	Vibrio cholerae	ILLUMINA	Not applicable	2021-10-07T00:00:00Z	BFS581	SRP315805	BFS581
SRR16204499	WGS	252	531378697	PRJNA723557	SAMN22063794	MIGS.ba	222414008	UNIVERSITY OF CALIFORNIA BERKELEY	2019-06-15	public	fastq,sra	gs,ncbi,s3	gs.US,ncbi.public,s3.us-east-1	Water	Not collected	Not collected	SRX12488837	Bangladesh	Asia	Bangladesh: Mathbaria	Illumina HiSeq 4000	https://www.science.org/doi/full/10.1126/science.abg2166	Not collected	Vibrio_cholerae_isolate_BFS580	PAIRED	RANDOM	GENOMIC	2	Vibrio cholerae	ILLUMINA	Not applicable	2021-10-07T00:00:00Z	BFS580	SRP315805	BFS580
SRR16204500	WGS	258	523057939	PRJNA723557	SAMN22063776	MIGS.ba	214264181	UNIVERSITY OF CALIFORNIA BERKELEY	2018-02-12	public	fastq,sra	gs,ncbi,s3	gs.US,ncbi.public,s3.us-east-1	Stool	Not collected	Not collected	SRX12488836	Bangladesh	Asia	Bangladesh: Dhaka	Illumina HiSeq 4000	https://www.science.org/doi/full/10.1126/science.abg2166	Not collected	Vibrio_cholerae_isolate_BFS015	PAIRED	RANDOM	GENOMIC	2	Vibrio cholerae	ILLUMINA	Not applicable	2021-10-07T00:00:00Z	BFS015	SRP315805	BFS015
SRR16204501	WGS	246	472141021	PRJNA723557	SAMN22063793	MIGS.ba	198263500	UNIVERSITY OF CALIFORNIA BERKELEY	2019-06-15	public	fastq,sra	gs,ncbi,s3	gs.US,ncbi.public,s3.us-east-1	Water	Not collected	Not collected	SRX12488835	Bangladesh	Asia	Bangladesh: Mathbaria	Illumina HiSeq 4000	https://www.science.org/doi/full/10.1126/science.abg2166	Not collected	Vibrio_cholerae_isolate_BFS579	PAIRED	RANDOM	GENOMIC	2	Vibrio cholerae	ILLUMINA	Not applicable	2021-10-07T00:00:00Z	BFS579	SRP315805	BFS579
SRR16204502	WGS	266	316712581	PRJNA723557	SAMN22063792	MIGS.ba	135054292	UNIVERSITY OF CALIFORNIA BERKELEY	2018-10-27	public	fastq,sra	gs,ncbi,s3	gs.US,ncbi.public,s3.us-east-1	Water	Not collected	Not collected	SRX12488834	Bangladesh	Asia	Bangladesh: Mathbaria	Illumina HiSeq 4000	https://www.science.org/doi/full/10.1126/science.abg2166	Not collected	Vibrio_cholerae_isolate_BFS575	PAIRED	RANDOM	GENOMIC	2	Vibrio cholerae	ILLUMINA	Not applicable	2021-10-07T00:00:00Z	BFS575	SRP315805	BFS575
SRR16204503	WGS	271	215896753	PRJNA723557	SAMN22063791	MIGS.ba	92093457	UNIVERSITY OF CALIFORNIA BERKELEY	2018-04-21	public	fastq,sra	gs,ncbi,s3	gs.US,ncbi.public,s3.us-east-1	Water	Not collected	Not collected	SRX12488833	Bangladesh	Asia	Bangladesh: Mathbaria	Illumina HiSeq 4000	https://www.science.org/doi/full/10.1126/science.abg2166	Not collected	Vibrio_cholerae_isolate_BFS571	PAIRED	RANDOM	GENOMIC	2	Vibrio cholerae	ILLUMINA	Not applicable	2021-10-07T00:00:00Z	BFS571	SRP315805	BFS571
SRR16204504	WGS	257	454230914	PRJNA723557	SAMN22063790	MIGS.ba	195414590	UNIVERSITY OF CALIFORNIA BERKELEY	2018-04-21	public	fastq,sra	gs,ncbi,s3	gs.US,ncbi.public,s3.us-east-1	Water	Not collected	Not collected	SRX12488832	Bangladesh	Asia	Bangladesh: Mathbaria	Illumina HiSeq 4000	https://www.science.org/doi/full/10.1126/science.abg2166	Not collected	Vibrio_cholerae_isolate_BFS570	PAIRED	RANDOM	GENOMIC	2	Vibrio cholerae	ILLUMINA	Not applicable	2021-10-07T00:00:00Z	BFS570	SRP315805	BFS570
SRR16204505	WGS	257	316293839	PRJNA723557	SAMN22063789	MIGS.ba	136133121	UNIVERSITY OF CALIFORNIA BERKELEY	2019-08-25	public	fastq,sra	gs,ncbi,s3	gs.US,ncbi.public,s3.us-east-1	Water	Not collected	Not collected	SRX12488831	Bangladesh	Asia	Bangladesh: Dhaka	Illumina HiSeq 4000	https://www.science.org/doi/full/10.1126/science.abg2166	Not collected	Vibrio_cholerae_isolate_BFS568	PAIRED	RANDOM	GENOMIC	2	Vibrio cholerae	ILLUMINA	Not applicable	2021-10-07T00:00:00Z	BFS568	SRP315805	BFS568
SRR16204506	WGS	264	344704434	PRJNA723557	SAMN22063788	MIGS.ba	146950426	UNIVERSITY OF CALIFORNIA BERKELEY	2019-08-25	public	fastq,sra	gs,ncbi,s3	gs.US,ncbi.public,s3.us-east-1	Water	Not collected	Not collected	SRX12488830	Bangladesh	Asia	Bangladesh: Dhaka	Illumina HiSeq 4000	https://www.science.org/doi/full/10.1126/science.abg2166	Not collected	Vibrio_cholerae_isolate_BFS567	PAIRED	RANDOM	GENOMIC	2	Vibrio cholerae	ILLUMINA	Not applicable	2021-10-07T00:00:00Z	BFS567	SRP315805	BFS567
SRR16204507	WGS	270	321867282	PRJNA723557	SAMN22063787	MIGS.ba	138152202	UNIVERSITY OF CALIFORNIA BERKELEY	2019-07-21	public	fastq,sra	gs,ncbi,s3	gs.US,ncbi.public,s3.us-east-1	Water	Not collected	Not collected	SRX12488829	Bangladesh	Asia	Bangladesh: Dhaka	Illumina HiSeq 4000	https://www.science.org/doi/full/10.1126/science.abg2166	Not collected	Vibrio_cholerae_isolate_BFS566	PAIRED	RANDOM	GENOMIC	2	Vibrio cholerae	ILLUMINA	Not applicable	2021-10-07T00:00:00Z	BFS566	SRP315805	BFS566
SRR16204508	WGS	269	295794893	PRJNA723557	SAMN22063786	MIGS.ba	128404768	UNIVERSITY OF CALIFORNIA BERKELEY	2019-07-21	public	fastq,sra	gs,ncbi,s3	gs.US,ncbi.public,s3.us-east-1	Water	Not collected	Not collected	SRX12488828	Bangladesh	Asia	Bangladesh: Dhaka	Illumina HiSeq 4000	https://www.science.org/doi/full/10.1126/science.abg2166	Not collected	Vibrio_cholerae_isolate_BFS565	PAIRED	RANDOM	GENOMIC	2	Vibrio cholerae	ILLUMINA	Not applicable	2021-10-07T00:00:00Z	BFS565	SRP315805	BFS565
SRR16204509	WGS	265	216579890	PRJNA723557	SAMN22063785	MIGS.ba	96166069	UNIVERSITY OF CALIFORNIA BERKELEY	2019-05-26	public	fastq,sra	gs,ncbi,s3	gs.US,ncbi.public,s3.us-east-1	Water	Not collected	Not collected	SRX12488827	Bangladesh	Asia	Bangladesh: Dhaka	Illumina HiSeq 4000	https://www.science.org/doi/full/10.1126/science.abg2166	Not collected	Vibrio_cholerae_isolate_BFS560	PAIRED	RANDOM	GENOMIC	2	Vibrio cholerae	ILLUMINA	Not applicable	2021-10-07T00:00:00Z	BFS560	SRP315805	BFS560
SRR16204510	WGS	263	444776254	PRJNA723557	SAMN22063784	MIGS.ba	190520525	UNIVERSITY OF CALIFORNIA BERKELEY	2018-09-23	public	fastq,sra	gs,ncbi,s3	gs.US,ncbi.public,s3.us-east-1	Water	Not collected	Not collected	SRX12488826	Bangladesh	Asia	Bangladesh: Dhaka	Illumina HiSeq 4000	https://www.science.org/doi/full/10.1126/science.abg2166	Not collected	Vibrio_cholerae_isolate_BFS550	PAIRED	RANDOM	GENOMIC	2	Vibrio cholerae	ILLUMINA	Not applicable	2021-10-07T00:00:00Z	BFS550	SRP315805	BFS550
SRR16204511	WGS	263	450182469	PRJNA723557	SAMN22063775	MIGS.ba	183591399	UNIVERSITY OF CALIFORNIA BERKELEY	2019-06-17	public	fastq,sra	gs,ncbi,s3	gs.US,ncbi.public,s3.us-east-1	Stool	Not collected	Not collected	SRX12488825	Bangladesh	Asia	Bangladesh: Dhaka	Illumina HiSeq 4000	https://www.science.org/doi/full/10.1126/science.abg2166	Not collected	Vibrio_cholerae_isolate_BFS006	PAIRED	RANDOM	GENOMIC	2	Vibrio cholerae	ILLUMINA	Not applicable	2021-10-07T00:00:00Z	BFS006	SRP315805	BFS006
SRR16204512	WGS	265	382021996	PRJNA723557	SAMN22063774	MIGS.ba	156753422	UNIVERSITY OF CALIFORNIA BERKELEY	2019-06-17	public	fastq,sra	gs,ncbi,s3	gs.US,ncbi.public,s3.us-east-1	Stool	Not collected	Not collected	SRX12488824	Bangladesh	Asia	Bangladesh: Dhaka	Illumina HiSeq 4000	https://www.science.org/doi/full/10.1126/science.abg2166	Not collected	Vibrio_cholerae_isolate_BFS005	PAIRED	RANDOM	GENOMIC	2	Vibrio cholerae	ILLUMINA	Not applicable	2021-10-07T00:00:00Z	BFS005	SRP315805	BFS005
SRR14297458	WGS	250	499149285	PRJNA723557	SAMN18821950	MIGS.ba	212606490	UNIVERSITY OF CALIFORNIA BERKELEY	2019-06-02	public	fastq,sra	gs,ncbi,s3	gs.US,ncbi.public,s3.us-east-1	Stool	Not collected	Not collected	SRX10655541	Bangladesh	Asia	Bangladesh: Mathbaria	Illumina HiSeq 4000	https://www.biorxiv.org/content/10.1101/2020.12.16.423150v101	Not collected	Vibrio_cholerae_isolate_BFS543	PAIRED	RANDOM	GENOMIC	2	Vibrio cholerae	ILLUMINA	Not applicable	2021-09-29T00:00:00Z	BFS543	SRP315805	BFS543
SRR14297459	WGS	298	71139300	PRJNA723557	SAMN18822015	MIGS.ba	27375862	UNIVERSITY OF CALIFORNIA BERKELEY	2010	public	fastq,sra	gs,ncbi,s3	gs.US,ncbi.public,s3.us-east-1	Stool	Not collected	Not collected	SRX10655540	Bangladesh	Asia	Bangladesh: Dhaka	Illumina HiSeq 4000	https://www.biorxiv.org/content/10.1101/2020.12.16.423150v166	Not collected	Vibrio_cholerae_isolate_PIC1002	PAIRED	RANDOM	GENOMIC	2	Vibrio cholerae	ILLUMINA	Not applicable	2021-09-29T00:00:00Z	PIC1002	SRP315805	BFS319
SRR14297460	WGS	299	404532750	PRJNA723557	SAMN18822014	MIGS.ba	151881009	UNIVERSITY OF CALIFORNIA BERKELEY	2009	public	fastq,sra	gs,ncbi,s3	gs.US,ncbi.public,s3.us-east-1	Stool	Not collected	Not collected	SRX10655539	Bangladesh	Asia	Bangladesh: Dhaka	Illumina HiSeq 4000	https://www.biorxiv.org/content/10.1101/2020.12.16.423150v165	Not collected	Vibrio_cholerae_isolate_PIC092	PAIRED	RANDOM	GENOMIC	2	Vibrio cholerae	ILLUMINA	Not applicable	2021-09-29T00:00:00Z	PIC092	SRP315805	BFS318
SRR14297461	WGS	275	227212563	PRJNA723557	SAMN18821970	MIGS.ba	98130287	UNIVERSITY OF CALIFORNIA BERKELEY	2017-05-07	public	fastq,sra	gs,ncbi,s3	gs.US,ncbi.public,s3.us-east-1	Stool	Not collected	Not collected	SRX10655538	Bangladesh	Asia	Bangladesh: Dhaka	Illumina HiSeq 4000	https://www.biorxiv.org/content/10.1101/2020.12.16.423150v121	Not collected	Vibrio_cholerae_isolate_BFS602	PAIRED	RANDOM	GENOMIC	2	Vibrio cholerae	ILLUMINA	Not applicable	2021-09-29T00:00:00Z	BFS602	SRP315805	BFS602
SRR14297462	WGS	274	184384486	PRJNA723557	SAMN18821969	MIGS.ba	79398866	UNIVERSITY OF CALIFORNIA BERKELEY	2017-05-03	public	fastq,sra	gs,ncbi,s3	gs.US,ncbi.public,s3.us-east-1	Stool	Not collected	Not collected	SRX10655537	Bangladesh	Asia	Bangladesh: Dhaka	Illumina HiSeq 4000	https://www.biorxiv.org/content/10.1101/2020.12.16.423150v120	Not collected	Vibrio_cholerae_isolate_BFS599	PAIRED	RANDOM	GENOMIC	2	Vibrio cholerae	ILLUMINA	Not applicable	2021-09-29T00:00:00Z	BFS599	SRP315805	BFS599
SRR14297463	WGS	253	450326600	PRJNA723557	SAMN18821968	MIGS.ba	190110992	UNIVERSITY OF CALIFORNIA BERKELEY	2017-04-27	public	fastq,sra	gs,ncbi,s3	gs.US,ncbi.public,s3.us-east-1	Stool	Not collected	Not collected	SRX10655536	Bangladesh	Asia	Bangladesh: Dhaka	Illumina HiSeq 4000	https://www.biorxiv.org/content/10.1101/2020.12.16.423150v119	Not collected	Vibrio_cholerae_isolate_BFS597	PAIRED	RANDOM	GENOMIC	2	Vibrio cholerae	ILLUMINA	Not applicable	2021-09-29T00:00:00Z	BFS597	SRP315805	BFS597
SRR14297464	WGS	255	382165983	PRJNA723557	SAMN18821967	MIGS.ba	161246772	UNIVERSITY OF CALIFORNIA BERKELEY	2017-04-10	public	fastq,sra	gs,ncbi,s3	gs.US,ncbi.public,s3.us-east-1	Stool	Not collected	Not collected	SRX10655535	Bangladesh	Asia	Bangladesh: Dhaka	Illumina HiSeq 4000	https://www.biorxiv.org/content/10.1101/2020.12.16.423150v118	Not collected	Vibrio_cholerae_isolate_BFS595	PAIRED	RANDOM	GENOMIC	2	Vibrio cholerae	ILLUMINA	Not applicable	2021-09-29T00:00:00Z	BFS595	SRP315805	BFS595
SRR14297465	WGS	253	563427654	PRJNA723557	SAMN18821966	MIGS.ba	237317128	UNIVERSITY OF CALIFORNIA BERKELEY	2016-11-27	public	fastq,sra	gs,ncbi,s3	gs.US,ncbi.public,s3.us-east-1	Stool	Not collected	Not collected	SRX10655534	Bangladesh	Asia	Bangladesh: Dhaka	Illumina HiSeq 4000	https://www.biorxiv.org/content/10.1101/2020.12.16.423150v117	Not collected	Vibrio_cholerae_isolate_BFS594	PAIRED	RANDOM	GENOMIC	2	Vibrio cholerae	ILLUMINA	Not applicable	2021-09-29T00:00:00Z	BFS594	SRP315805	BFS594
SRR14297466	WGS	258	503963853	PRJNA723557	SAMN18821965	MIGS.ba	211913319	UNIVERSITY OF CALIFORNIA BERKELEY	2016-11-14	public	fastq,sra	gs,ncbi,s3	gs.US,ncbi.public,s3.us-east-1	Stool	Not collected	Not collected	SRX10655533	Bangladesh	Asia	Bangladesh: Dhaka	Illumina HiSeq 4000	https://www.biorxiv.org/content/10.1101/2020.12.16.423150v116	Not collected	Vibrio_cholerae_isolate_BFS591	PAIRED	RANDOM	GENOMIC	2	Vibrio cholerae	ILLUMINA	Not applicable	2021-09-29T00:00:00Z	BFS591	SRP315805	BFS591
SRR14297467	WGS	266	341844535	PRJNA723557	SAMN18821964	MIGS.ba	146226377	UNIVERSITY OF CALIFORNIA BERKELEY	2016-11-14	public	fastq,sra	gs,ncbi,s3	gs.US,ncbi.public,s3.us-east-1	Stool	Not collected	Not collected	SRX10655532	Bangladesh	Asia	Bangladesh: Dhaka	Illumina HiSeq 4000	https://www.biorxiv.org/content/10.1101/2020.12.16.423150v115	Not collected	Vibrio_cholerae_isolate_BFS590	PAIRED	RANDOM	GENOMIC	2	Vibrio cholerae	ILLUMINA	Not applicable	2021-09-29T00:00:00Z	BFS590	SRP315805	BFS590
SRR14297468	WGS	264	421002514	PRJNA723557	SAMN18821963	MIGS.ba	178744665	UNIVERSITY OF CALIFORNIA BERKELEY	2019-07-21	public	fastq,sra	gs,ncbi,s3	gs.US,ncbi.public,s3.us-east-1	Water	Not collected	Not collected	SRX10655531	Bangladesh	Asia	Bangladesh: Dhaka	Illumina HiSeq 4000	https://www.biorxiv.org/content/10.1101/2020.12.16.423150v114	Not collected	Vibrio_cholerae_isolate_BFS564	PAIRED	RANDOM	GENOMIC	2	Vibrio cholerae	ILLUMINA	Not applicable	2021-09-29T00:00:00Z	BFS564	SRP315805	BFS564
SRR14297469	WGS	271	393077304	PRJNA723557	SAMN18821962	MIGS.ba	167766523	UNIVERSITY OF CALIFORNIA BERKELEY	2019-07-21	public	fastq,sra	gs,ncbi,s3	gs.US,ncbi.public,s3.us-east-1	Water	Not collected	Not collected	SRX10655530	Bangladesh	Asia	Bangladesh: Dhaka	Illumina HiSeq 4000	https://www.biorxiv.org/content/10.1101/2020.12.16.423150v113	Not collected	Vibrio_cholerae_isolate_BFS563	PAIRED	RANDOM	GENOMIC	2	Vibrio cholerae	ILLUMINA	Not applicable	2021-09-29T00:00:00Z	BFS563	SRP315805	BFS563
SRR14297470	WGS	267	360747595	PRJNA723557	SAMN18821961	MIGS.ba	154048950	UNIVERSITY OF CALIFORNIA BERKELEY	2019-05-26	public	fastq,sra	gs,ncbi,s3	gs.US,ncbi.public,s3.us-east-1	Water	Not collected	Not collected	SRX10655529	Bangladesh	Asia	Bangladesh: Dhaka	Illumina HiSeq 4000	https://www.biorxiv.org/content/10.1101/2020.12.16.423150v112	Not collected	Vibrio_cholerae_isolate_BFS559	PAIRED	RANDOM	GENOMIC	2	Vibrio cholerae	ILLUMINA	Not applicable	2021-09-29T00:00:00Z	BFS559	SRP315805	BFS559
SRR14297471	WGS	302	677575656	PRJNA723557	SAMN18821862	MIGS.ba	290617814	UNIVERSITY OF CALIFORNIA BERKELEY	2017-09-18	public	fastq,sra	gs,ncbi,s3	gs.US,ncbi.public,s3.us-east-1	Stool	Not collected	Not collected	SRX10655528	Bangladesh	Asia	Bangladesh: Dhaka	Illumina HiSeq 4000	https://www.biorxiv.org/content/10.1101/2020.12.16.423150v13	Not collected	Vibrio_cholerae_isolate_ACM600	PAIRED	RANDOM	GENOMIC	2	Vibrio cholerae	ILLUMINA	Not applicable	2021-09-29T00:00:00Z	ACM600	SRP315805	BFS157
SRR14297472	WGS	269	357860640	PRJNA723557	SAMN18821960	MIGS.ba	152963931	UNIVERSITY OF CALIFORNIA BERKELEY	2019-02-24	public	fastq,sra	gs,ncbi,s3	gs.US,ncbi.public,s3.us-east-1	Water	Not collected	Not collected	SRX10655527	Bangladesh	Asia	Bangladesh: Dhaka	Illumina HiSeq 4000	https://www.biorxiv.org/content/10.1101/2020.12.16.423150v111	Not collected	Vibrio_cholerae_isolate_BFS558	PAIRED	RANDOM	GENOMIC	2	Vibrio cholerae	ILLUMINA	Not applicable	2021-09-29T00:00:00Z	BFS558	SRP315805	BFS558
SRR14297473	WGS	269	302859329	PRJNA723557	SAMN18821959	MIGS.ba	130345890	UNIVERSITY OF CALIFORNIA BERKELEY	2019-02-24	public	fastq,sra	gs,ncbi,s3	gs.US,ncbi.public,s3.us-east-1	Water	Not collected	Not collected	SRX10655526	Bangladesh	Asia	Bangladesh: Dhaka	Illumina HiSeq 4000	https://www.biorxiv.org/content/10.1101/2020.12.16.423150v110	Not collected	Vibrio_cholerae_isolate_BFS557	PAIRED	RANDOM	GENOMIC	2	Vibrio cholerae	ILLUMINA	Not applicable	2021-09-29T00:00:00Z	BFS557	SRP315805	BFS557
SRR14297474	WGS	266	372833836	PRJNA723557	SAMN18821958	MIGS.ba	159835173	UNIVERSITY OF CALIFORNIA BERKELEY	2019-02-24	public	fastq,sra	gs,ncbi,s3	gs.US,ncbi.public,s3.us-east-1	Water	Not collected	Not collected	SRX10655525	Bangladesh	Asia	Bangladesh: Dhaka	Illumina HiSeq 4000	https://www.biorxiv.org/content/10.1101/2020.12.16.423150v109	Not collected	Vibrio_cholerae_isolate_BFS556	PAIRED	RANDOM	GENOMIC	2	Vibrio cholerae	ILLUMINA	Not applicable	2021-09-29T00:00:00Z	BFS556	SRP315805	BFS556
SRR14297475	WGS	267	318794711	PRJNA723557	SAMN18821957	MIGS.ba	136686124	UNIVERSITY OF CALIFORNIA BERKELEY	2019-01-21	public	fastq,sra	gs,ncbi,s3	gs.US,ncbi.public,s3.us-east-1	Water	Not collected	Not collected	SRX10655524	Bangladesh	Asia	Bangladesh: Dhaka	Illumina HiSeq 4000	https://www.biorxiv.org/content/10.1101/2020.12.16.423150v108	Not collected	Vibrio_cholerae_isolate_BFS555	PAIRED	RANDOM	GENOMIC	2	Vibrio cholerae	ILLUMINA	Not applicable	2021-09-29T00:00:00Z	BFS555	SRP315805	BFS555
SRR14297476	WGS	271	299895713	PRJNA723557	SAMN18821956	MIGS.ba	127773508	UNIVERSITY OF CALIFORNIA BERKELEY	2018-10-22	public	fastq,sra	gs,ncbi,s3	gs.US,ncbi.public,s3.us-east-1	Water	Not collected	Not collected	SRX10655523	Bangladesh	Asia	Bangladesh: Dhaka	Illumina HiSeq 4000	https://www.biorxiv.org/content/10.1101/2020.12.16.423150v107	Not collected	Vibrio_cholerae_isolate_BFS553	PAIRED	RANDOM	GENOMIC	2	Vibrio cholerae	ILLUMINA	Not applicable	2021-09-29T00:00:00Z	BFS553	SRP315805	BFS553
SRR14297477	WGS	270	285974317	PRJNA723557	SAMN18821955	MIGS.ba	123620515	UNIVERSITY OF CALIFORNIA BERKELEY	2018-10-22	public	fastq,sra	gs,ncbi,s3	gs.US,ncbi.public,s3.us-east-1	Water	Not collected	Not collected	SRX10655522	Bangladesh	Asia	Bangladesh: Dhaka	Illumina HiSeq 4000	https://www.biorxiv.org/content/10.1101/2020.12.16.423150v106	Not collected	Vibrio_cholerae_isolate_BFS552	PAIRED	RANDOM	GENOMIC	2	Vibrio cholerae	ILLUMINA	Not applicable	2021-09-29T00:00:00Z	BFS552	SRP315805	BFS552
SRR14297478	WGS	265	286147486	PRJNA723557	SAMN18821954	MIGS.ba	123380159	UNIVERSITY OF CALIFORNIA BERKELEY	2018-04-16	public	fastq,sra	gs,ncbi,s3	gs.US,ncbi.public,s3.us-east-1	Water	Not collected	Not collected	SRX10655521	Bangladesh	Asia	Bangladesh: Dhaka	Illumina HiSeq 4000	https://www.biorxiv.org/content/10.1101/2020.12.16.423150v105	Not collected	Vibrio_cholerae_isolate_BFS548	PAIRED	RANDOM	GENOMIC	2	Vibrio cholerae	ILLUMINA	Not applicable	2021-09-29T00:00:00Z	BFS548	SRP315805	BFS548
SRR14297479	WGS	267	425920865	PRJNA723557	SAMN18821953	MIGS.ba	180730083	UNIVERSITY OF CALIFORNIA BERKELEY	2018-04-16	public	fastq,sra	gs,ncbi,s3	gs.US,ncbi.public,s3.us-east-1	Water	Not collected	Not collected	SRX10655520	Bangladesh	Asia	Bangladesh: Dhaka	Illumina HiSeq 4000	https://www.biorxiv.org/content/10.1101/2020.12.16.423150v104	Not collected	Vibrio_cholerae_isolate_BFS547	PAIRED	RANDOM	GENOMIC	2	Vibrio cholerae	ILLUMINA	Not applicable	2021-09-29T00:00:00Z	BFS547	SRP315805	BFS547
SRR14297480	WGS	248	429402760	PRJNA723557	SAMN18821952	MIGS.ba	182398026	UNIVERSITY OF CALIFORNIA BERKELEY	2018-04-16	public	fastq,sra	gs,ncbi,s3	gs.US,ncbi.public,s3.us-east-1	Water	Not collected	Not collected	SRX10655519	Bangladesh	Asia	Bangladesh: Dhaka	Illumina HiSeq 4000	https://www.biorxiv.org/content/10.1101/2020.12.16.423150v103	Not collected	Vibrio_cholerae_isolate_BFS545	PAIRED	RANDOM	GENOMIC	2	Vibrio cholerae	ILLUMINA	Not applicable	2021-09-29T00:00:00Z	BFS545	SRP315805	BFS545
SRR14297481	WGS	265	450855469	PRJNA723557	SAMN18821951	MIGS.ba	191031673	UNIVERSITY OF CALIFORNIA BERKELEY	2019-06-27	public	fastq,sra	gs,ncbi,s3	gs.US,ncbi.public,s3.us-east-1	Stool	Not collected	Not collected	SRX10655518	Bangladesh	Asia	Bangladesh: Mathbaria	Illumina HiSeq 4000	https://www.biorxiv.org/content/10.1101/2020.12.16.423150v102	Not collected	Vibrio_cholerae_isolate_BFS544	PAIRED	RANDOM	GENOMIC	2	Vibrio cholerae	ILLUMINA	Not applicable	2021-09-29T00:00:00Z	BFS544	SRP315805	BFS544
SRR14297482	WGS	300	507349500	PRJNA723557	SAMN18822024	MIGS.ba	238636096	UNIVERSITY OF CALIFORNIA BERKELEY	2017-05-16	public	fastq,sra	gs,ncbi,s3	gs.US,ncbi.public,s3.us-east-1	Stool	Not collected	Not collected	SRX10655517	Bangladesh	Asia	Bangladesh: Dhaka	Illumina HiSeq 4000	https://www.biorxiv.org/content/10.1101/2020.12.16.423150v175	Not collected	Vibrio_cholerae_isolate_SGHSGH180	PAIRED	RANDOM	GENOMIC	2	Vibrio cholerae	ILLUMINA	Not applicable	2021-09-29T00:00:00Z	SGHSGH180	SRP315805	BFS035
SRR14297483	WGS	300	215101500	PRJNA723557	SAMN18822025	MIGS.ba	103755549	UNIVERSITY OF CALIFORNIA BERKELEY	2017-05-04	public	fastq,sra	gs,ncbi,s3	gs.US,ncbi.public,s3.us-east-1	Stool	Not collected	Not collected	SRX10655516	Bangladesh	Asia	Bangladesh: Dhaka	Illumina HiSeq 4000	https://www.biorxiv.org/content/10.1101/2020.12.16.423150v176	Not collected	Vibrio_cholerae_isolate_SGHSGH220	PAIRED	RANDOM	GENOMIC	2	Vibrio cholerae	ILLUMINA	Not applicable	2021-09-29T00:00:00Z	SGHSGH220	SRP315805	BFS043
SRR14297484	WGS	300	81993300	PRJNA723557	SAMN18822026	MIGS.ba	40622467	UNIVERSITY OF CALIFORNIA BERKELEY	2017-05-04	public	fastq,sra	gs,ncbi,s3	gs.US,ncbi.public,s3.us-east-1	Stool	Not collected	Not collected	SRX10655515	Bangladesh	Asia	Bangladesh: Dhaka	Illumina HiSeq 4000	https://www.biorxiv.org/content/10.1101/2020.12.16.423150v177	Not collected	Vibrio_cholerae_isolate_SGHSGH221	PAIRED	RANDOM	GENOMIC	2	Vibrio cholerae	ILLUMINA	Not applicable	2021-09-29T00:00:00Z	SGHSGH221	SRP315805	BFS044
SRR14297485	WGS	300	356954700	PRJNA723557	SAMN18822027	MIGS.ba	163742672	UNIVERSITY OF CALIFORNIA BERKELEY	2017-05-04	public	fastq,sra	gs,ncbi,s3	gs.US,ncbi.public,s3.us-east-1	Stool	Not collected	Not collected	SRX10655514	Bangladesh	Asia	Bangladesh: Dhaka	Illumina HiSeq 4000	https://www.biorxiv.org/content/10.1101/2020.12.16.423150v178	Not collected	Vibrio_cholerae_isolate_SGHSGH223	PAIRED	RANDOM	GENOMIC	2	Vibrio cholerae	ILLUMINA	Not applicable	2021-09-29T00:00:00Z	SGHSGH223	SRP315805	BFS046
SRR14297486	WGS	300	320379300	PRJNA723557	SAMN18822028	MIGS.ba	149024080	UNIVERSITY OF CALIFORNIA BERKELEY	2017-05-04	public	fastq,sra	gs,ncbi,s3	gs.US,ncbi.public,s3.us-east-1	Stool	Not collected	Not collected	SRX10655513	Bangladesh	Asia	Bangladesh: Dhaka	Illumina HiSeq 4000	https://www.biorxiv.org/content/10.1101/2020.12.16.423150v179	Not collected	Vibrio_cholerae_isolate_SGHSGH224	PAIRED	RANDOM	GENOMIC	2	Vibrio cholerae	ILLUMINA	Not applicable	2021-09-29T00:00:00Z	SGHSGH224	SRP315805	BFS047
SRR14297487	WGS	300	631402800	PRJNA723557	SAMN18822029	MIGS.ba	292828406	UNIVERSITY OF CALIFORNIA BERKELEY	2017-05-22	public	fastq,sra	gs,ncbi,s3	gs.US,ncbi.public,s3.us-east-1	Stool	Not collected	Not collected	SRX10655512	Bangladesh	Asia	Bangladesh: Dhaka	Illumina HiSeq 4000	https://www.biorxiv.org/content/10.1101/2020.12.16.423150v180	Not collected	Vibrio_cholerae_isolate_SGHSGH257	PAIRED	RANDOM	GENOMIC	2	Vibrio cholerae	ILLUMINA	Not applicable	2021-09-29T00:00:00Z	SGHSGH257	SRP315805	BFS060
SRR14297488	WGS	300	587868900	PRJNA723557	SAMN18822030	MIGS.ba	265330292	UNIVERSITY OF CALIFORNIA BERKELEY	2017-05-22	public	fastq,sra	gs,ncbi,s3	gs.US,ncbi.public,s3.us-east-1	Stool	Not collected	Not collected	SRX10655511	Bangladesh	Asia	Bangladesh: Dhaka	Illumina HiSeq 4000	https://www.biorxiv.org/content/10.1101/2020.12.16.423150v181	Not collected	Vibrio_cholerae_isolate_SGHSGH258	PAIRED	RANDOM	GENOMIC	2	Vibrio cholerae	ILLUMINA	Not applicable	2021-09-29T00:00:00Z	SGHSGH258	SRP315805	BFS061
SRR14297489	WGS	302	681705808	PRJNA723557	SAMN18821869	MIGS.ba	291501065	UNIVERSITY OF CALIFORNIA BERKELEY	2017-05-03	public	fastq,sra	gs,ncbi,s3	gs.US,ncbi.public,s3.us-east-1	Stool	Not collected	Not collected	SRX10655510	Bangladesh	Asia	Bangladesh: Dhaka	Illumina HiSeq 4000	https://www.biorxiv.org/content/10.1101/2020.12.16.423150v20	Not collected	Vibrio_cholerae_isolate_ACM612	PAIRED	RANDOM	GENOMIC	2	Vibrio cholerae	ILLUMINA	Not applicable	2021-09-29T00:00:00Z	ACM612	SRP315805	BFS167
SRR14297490	WGS	300	428142600	PRJNA723557	SAMN18822031	MIGS.ba	195354314	UNIVERSITY OF CALIFORNIA BERKELEY	2017-05-22	public	fastq,sra	gs,ncbi,s3	gs.US,ncbi.public,s3.us-east-1	Stool	Not collected	Not collected	SRX10655509	Bangladesh	Asia	Bangladesh: Dhaka	Illumina HiSeq 4000	https://www.biorxiv.org/content/10.1101/2020.12.16.423150v182	Not collected	Vibrio_cholerae_isolate_SGHSGH259	PAIRED	RANDOM	GENOMIC	2	Vibrio cholerae	ILLUMINA	Not applicable	2021-09-29T00:00:00Z	SGHSGH259	SRP315805	BFS062
SRR14297491	WGS	300	433856700	PRJNA723557	SAMN18822032	MIGS.ba	198712338	UNIVERSITY OF CALIFORNIA BERKELEY	2017-05-13	public	fastq,sra	gs,ncbi,s3	gs.US,ncbi.public,s3.us-east-1	Stool	Not collected	Not collected	SRX10655508	Bangladesh	Asia	Bangladesh: Dhaka	Illumina HiSeq 4000	https://www.biorxiv.org/content/10.1101/2020.12.16.423150v183	Not collected	Vibrio_cholerae_isolate_SGHSGH270	PAIRED	RANDOM	GENOMIC	2	Vibrio cholerae	ILLUMINA	Not applicable	2021-09-29T00:00:00Z	SGHSGH270	SRP315805	BFS073
SRR14297492	WGS	300	800578200	PRJNA723557	SAMN18822033	MIGS.ba	370217758	UNIVERSITY OF CALIFORNIA BERKELEY	2017-05-13	public	fastq,sra	gs,ncbi,s3	gs.US,ncbi.public,s3.us-east-1	Stool	Not collected	Not collected	SRX10655507	Bangladesh	Asia	Bangladesh: Dhaka	Illumina HiSeq 4000	https://www.biorxiv.org/content/10.1101/2020.12.16.423150v184	Not collected	Vibrio_cholerae_isolate_SGHSGH271	PAIRED	RANDOM	GENOMIC	2	Vibrio cholerae	ILLUMINA	Not applicable	2021-09-29T00:00:00Z	SGHSGH271	SRP315805	BFS074
SRR14297493	WGS	300	926762100	PRJNA723557	SAMN18822034	MIGS.ba	423660628	UNIVERSITY OF CALIFORNIA BERKELEY	2017-05-13	public	fastq,sra	gs,ncbi,s3	gs.US,ncbi.public,s3.us-east-1	Stool	Not collected	Not collected	SRX10655506	Bangladesh	Asia	Bangladesh: Dhaka	Illumina HiSeq 4000	https://www.biorxiv.org/content/10.1101/2020.12.16.423150v185	Not collected	Vibrio_cholerae_isolate_SGHSGH272	PAIRED	RANDOM	GENOMIC	2	Vibrio cholerae	ILLUMINA	Not applicable	2021-09-29T00:00:00Z	SGHSGH272	SRP315805	BFS075
SRR14297494	WGS	300	423332100	PRJNA723557	SAMN18822035	MIGS.ba	196508614	UNIVERSITY OF CALIFORNIA BERKELEY	2017-05-13	public	fastq,sra	gs,ncbi,s3	gs.US,ncbi.public,s3.us-east-1	Stool	Not collected	Not collected	SRX10655505	Bangladesh	Asia	Bangladesh: Dhaka	Illumina HiSeq 4000	https://www.biorxiv.org/content/10.1101/2020.12.16.423150v186	Not collected	Vibrio_cholerae_isolate_SGHSGH273	PAIRED	RANDOM	GENOMIC	2	Vibrio cholerae	ILLUMINA	Not applicable	2021-09-29T00:00:00Z	SGHSGH273	SRP315805	BFS076
SRR14297495	WGS	300	693650400	PRJNA723557	SAMN18822036	MIGS.ba	307747487	UNIVERSITY OF CALIFORNIA BERKELEY	2017-05-22	public	fastq,sra	gs,ncbi,s3	gs.US,ncbi.public,s3.us-east-1	Stool	Not collected	Not collected	SRX10655504	Bangladesh	Asia	Bangladesh: Dhaka	Illumina HiSeq 4000	https://www.biorxiv.org/content/10.1101/2020.12.16.423150v187	Not collected	Vibrio_cholerae_isolate_SGHSGH276	PAIRED	RANDOM	GENOMIC	2	Vibrio cholerae	ILLUMINA	Not applicable	2021-09-29T00:00:00Z	SGHSGH276	SRP315805	BFS079
SRR14297496	WGS	300	868060500	PRJNA723557	SAMN18822037	MIGS.ba	386987901	UNIVERSITY OF CALIFORNIA BERKELEY	2017-05-22	public	fastq,sra	gs,ncbi,s3	gs.US,ncbi.public,s3.us-east-1	Stool	Not collected	Not collected	SRX10655503	Bangladesh	Asia	Bangladesh: Dhaka	Illumina HiSeq 4000	https://www.biorxiv.org/content/10.1101/2020.12.16.423150v188	Not collected	Vibrio_cholerae_isolate_SGHSGH277	PAIRED	RANDOM	GENOMIC	2	Vibrio cholerae	ILLUMINA	Not applicable	2021-09-29T00:00:00Z	SGHSGH277	SRP315805	BFS080
SRR14297497	WGS	300	616993200	PRJNA723557	SAMN18822038	MIGS.ba	283395765	UNIVERSITY OF CALIFORNIA BERKELEY	2017-05-25	public	fastq,sra	gs,ncbi,s3	gs.US,ncbi.public,s3.us-east-1	Stool	Not collected	Not collected	SRX10655502	Bangladesh	Asia	Bangladesh: Dhaka	Illumina HiSeq 4000	https://www.biorxiv.org/content/10.1101/2020.12.16.423150v189	Not collected	Vibrio_cholerae_isolate_SGHSGH352	PAIRED	RANDOM	GENOMIC	2	Vibrio cholerae	ILLUMINA	Not applicable	2021-09-29T00:00:00Z	SGHSGH352	SRP315805	BFS083
SRR14297498	WGS	300	578796600	PRJNA723557	SAMN18822039	MIGS.ba	268723055	UNIVERSITY OF CALIFORNIA BERKELEY	2017-05-25	public	fastq,sra	gs,ncbi,s3	gs.US,ncbi.public,s3.us-east-1	Stool	Not collected	Not collected	SRX10655501	Bangladesh	Asia	Bangladesh: Dhaka	Illumina HiSeq 4000	https://www.biorxiv.org/content/10.1101/2020.12.16.423150v190	Not collected	Vibrio_cholerae_isolate_SGHSGH353	PAIRED	RANDOM	GENOMIC	2	Vibrio cholerae	ILLUMINA	Not applicable	2021-09-29T00:00:00Z	SGHSGH353	SRP315805	BFS084
SRR14297499	WGS	300	519083400	PRJNA723557	SAMN18822040	MIGS.ba	228361789	UNIVERSITY OF CALIFORNIA BERKELEY	2017-09-17	public	fastq,sra	gs,ncbi,s3	gs.US,ncbi.public,s3.us-east-1	Stool	Not collected	Not collected	SRX10655500	Bangladesh	Asia	Bangladesh: Dhaka	Illumina HiSeq 4000	https://www.biorxiv.org/content/10.1101/2020.12.16.423150v191	Not collected	Vibrio_cholerae_isolate_SGHSGH386	PAIRED	RANDOM	GENOMIC	2	Vibrio cholerae	ILLUMINA	Not applicable	2021-09-29T00:00:00Z	SGHSGH386	SRP315805	BFS117
SRR14297500	WGS	302	1041870102	PRJNA723557	SAMN18821870	MIGS.ba	435416706	UNIVERSITY OF CALIFORNIA BERKELEY	2017-05-06	public	fastq,sra	gs,ncbi,s3	gs.US,ncbi.public,s3.us-east-1	Stool	Not collected	Not collected	SRX10655499	Bangladesh	Asia	Bangladesh: Dhaka	Illumina HiSeq 4000	https://www.biorxiv.org/content/10.1101/2020.12.16.423150v21	Not collected	Vibrio_cholerae_isolate_ACM614	PAIRED	RANDOM	GENOMIC	2	Vibrio cholerae	ILLUMINA	Not applicable	2021-09-29T00:00:00Z	ACM614	SRP315805	BFS169
SRR14297501	WGS	300	863574900	PRJNA723557	SAMN18822041	MIGS.ba	393559306	UNIVERSITY OF CALIFORNIA BERKELEY	2017-09-17	public	fastq,sra	gs,ncbi,s3	gs.US,ncbi.public,s3.us-east-1	Stool	Not collected	Not collected	SRX10655498	Bangladesh	Asia	Bangladesh: Dhaka	Illumina HiSeq 4000	https://www.biorxiv.org/content/10.1101/2020.12.16.423150v192	Not collected	Vibrio_cholerae_isolate_SGHSGH387	PAIRED	RANDOM	GENOMIC	2	Vibrio cholerae	ILLUMINA	Not applicable	2021-09-29T00:00:00Z	SGHSGH387	SRP315805	BFS118
SRR14297502	WGS	300	355619100	PRJNA723557	SAMN18822042	MIGS.ba	155481502	UNIVERSITY OF CALIFORNIA BERKELEY	2012-05-01	public	fastq,sra	gs,ncbi,s3	gs.US,ncbi.public,s3.us-east-1	Water	Not collected	Not collected	SRX10655497	Bangladesh	Asia	Bangladesh: Mathbaria	Illumina HiSeq 4000	https://www.biorxiv.org/content/10.1101/2020.12.16.423150v193	Not collected	Vibrio_cholerae_isolate_SGHVCID_1	PAIRED	RANDOM	GENOMIC	2	Vibrio cholerae	ILLUMINA	Not applicable	2021-09-29T00:00:00Z	SGHVCID_1	SRP315805	SGHVCID_1
SRR14297503	WGS	300	510777300	PRJNA723557	SAMN18822043	MIGS.ba	223213654	UNIVERSITY OF CALIFORNIA BERKELEY	2014-04-13	public	fastq,sra	gs,ncbi,s3	gs.US,ncbi.public,s3.us-east-1	Stool	Not collected	Not collected	SRX10655496	Bangladesh	Asia	Bangladesh: Mathbaria	Illumina HiSeq 4000	https://www.biorxiv.org/content/10.1101/2020.12.16.423150v194	Not collected	Vibrio_cholerae_isolate_SGHVCID_14	PAIRED	RANDOM	GENOMIC	2	Vibrio cholerae	ILLUMINA	Not applicable	2021-09-29T00:00:00Z	SGHVCID_14	SRP315805	SGHVCID_14
SRR14297504	WGS	300	328901100	PRJNA723557	SAMN18822044	MIGS.ba	143328440	UNIVERSITY OF CALIFORNIA BERKELEY	2015-04-02	public	fastq,sra	gs,ncbi,s3	gs.US,ncbi.public,s3.us-east-1	Stool	Not collected	Not collected	SRX10655495	Bangladesh	Asia	Bangladesh: Mathbaria	Illumina HiSeq 4000	https://www.biorxiv.org/content/10.1101/2020.12.16.423150v195	Not collected	Vibrio_cholerae_isolate_SGHVCID_20	PAIRED	RANDOM	GENOMIC	2	Vibrio cholerae	ILLUMINA	Not applicable	2021-09-29T00:00:00Z	SGHVCID_20	SRP315805	SGHVCID_20
SRR14297505	WGS	300	199516500	PRJNA723557	SAMN18822045	MIGS.ba	88801428	UNIVERSITY OF CALIFORNIA BERKELEY	2016-05-10	public	fastq,sra	gs,ncbi,s3	gs.US,ncbi.public,s3.us-east-1	Stool	Not collected	Not collected	SRX10655494	Bangladesh	Asia	Bangladesh: Mathbaria	Illumina HiSeq 4000	https://www.biorxiv.org/content/10.1101/2020.12.16.423150v196	Not collected	Vibrio_cholerae_isolate_SGHVCID_25	PAIRED	RANDOM	GENOMIC	2	Vibrio cholerae	ILLUMINA	Not applicable	2021-09-29T00:00:00Z	SGHVCID_25	SRP315805	SGHVCID_25
SRR14297506	WGS	300	335599800	PRJNA723557	SAMN18822046	MIGS.ba	144343284	UNIVERSITY OF CALIFORNIA BERKELEY	2012	public	fastq,sra	gs,ncbi,s3	gs.US,ncbi.public,s3.us-east-1	Stool	Not collected	Not collected	SRX10655493	Bangladesh	Asia	Bangladesh: Dhaka	Illumina HiSeq 4000	https://www.biorxiv.org/content/10.1101/2020.12.16.423150v197	Not collected	Vibrio_cholerae_isolate_SGHVCID_27	PAIRED	RANDOM	GENOMIC	2	Vibrio cholerae	ILLUMINA	Not applicable	2021-09-29T00:00:00Z	SGHVCID_27	SRP315805	SGHVCID_27
SRR14297507	WGS	300	87311400	PRJNA723557	SAMN18822047	MIGS.ba	41027448	UNIVERSITY OF CALIFORNIA BERKELEY	2012-03-25	public	fastq,sra	gs,ncbi,s3	gs.US,ncbi.public,s3.us-east-1	Stool	Not collected	Not collected	SRX10655492	Bangladesh	Asia	Bangladesh: Mathbaria	Illumina HiSeq 4000	https://www.biorxiv.org/content/10.1101/2020.12.16.423150v198	Not collected	Vibrio_cholerae_isolate_SGHVCID_4	PAIRED	RANDOM	GENOMIC	2	Vibrio cholerae	ILLUMINA	Not applicable	2021-09-29T00:00:00Z	SGHVCID_4	SRP315805	SGHVCID_4
SRR14297508	WGS	300	216861000	PRJNA723557	SAMN18822048	MIGS.ba	99616109	UNIVERSITY OF CALIFORNIA BERKELEY	2013-03-22	public	fastq,sra	gs,ncbi,s3	gs.US,ncbi.public,s3.us-east-1	Stool	Not collected	Not collected	SRX10655491	Bangladesh	Asia	Bangladesh: Mathbaria	Illumina HiSeq 4000	https://www.biorxiv.org/content/10.1101/2020.12.16.423150v199	Not collected	Vibrio_cholerae_isolate_SGHVCID_9	PAIRED	RANDOM	GENOMIC	2	Vibrio cholerae	ILLUMINA	Not applicable	2021-09-29T00:00:00Z	SGHVCID_9	SRP315805	SGHVCID_9
SRR14297509	WGS	300	275847300	PRJNA723557	SAMN18822049	MIGS.ba	127713844	UNIVERSITY OF CALIFORNIA BERKELEY	2013-07-03	public	fastq,sra	gs,ncbi,s3	gs.US,ncbi.public,s3.us-east-1	Stool	Not collected	Not collected	SRX10655490	Bangladesh	Asia	Bangladesh: Dhaka	Illumina HiSeq 4000	https://www.biorxiv.org/content/10.1101/2020.12.16.423150v200	Not collected	Vibrio_cholerae_isolate_SGHVCID36	PAIRED	RANDOM	GENOMIC	2	Vibrio cholerae	ILLUMINA	Not applicable	2021-09-29T00:00:00Z	SGHVCID36	SRP315805	SGHVCID36
SRR14297510	WGS	302	239004008	PRJNA723557	SAMN18822050	MIGS.ba	103807485	UNIVERSITY OF CALIFORNIA BERKELEY	2012	public	fastq,sra	gs,ncbi,s3	gs.US,ncbi.public,s3.us-east-1	Stool	Not collected	Not collected	SRX10655489	Bangladesh	Asia	Bangladesh: Dhaka	Illumina HiSeq 4000	https://www.biorxiv.org/content/10.1101/2020.12.16.423150v201	Not collected	Vibrio_cholerae_isolate_VCID_29	PAIRED	RANDOM	GENOMIC	2	Vibrio cholerae	ILLUMINA	Not applicable	2021-09-29T00:00:00Z	VCID_29	SRP315805	VCID_29
SRR14297511	WGS	302	789365486	PRJNA723557	SAMN18821871	MIGS.ba	323075967	UNIVERSITY OF CALIFORNIA BERKELEY	2017-05-16	public	fastq,sra	gs,ncbi,s3	gs.US,ncbi.public,s3.us-east-1	Stool	Not collected	Not collected	SRX10655488	Bangladesh	Asia	Bangladesh: Dhaka	Illumina HiSeq 4000	https://www.biorxiv.org/content/10.1101/2020.12.16.423150v22	Not collected	Vibrio_cholerae_isolate_ACM618	PAIRED	RANDOM	GENOMIC	2	Vibrio cholerae	ILLUMINA	Not applicable	2021-09-29T00:00:00Z	ACM618	SRP315805	BFS173
SRR14297512	WGS	302	576341632	PRJNA723557	SAMN18822051	MIGS.ba	235141108	UNIVERSITY OF CALIFORNIA BERKELEY	2012	public	fastq,sra	gs,ncbi,s3	gs.US,ncbi.public,s3.us-east-1	Stool	Not collected	Not collected	SRX10655487	Bangladesh	Asia	Bangladesh: Dhaka	Illumina HiSeq 4000	https://www.biorxiv.org/content/10.1101/2020.12.16.423150v202	Not collected	Vibrio_cholerae_isolate_VCID_30	PAIRED	RANDOM	GENOMIC	2	Vibrio cholerae	ILLUMINA	Not applicable	2021-09-29T00:00:00Z	VCID_30	SRP315805	VCID_30
SRR14297513	WGS	302	504755854	PRJNA723557	SAMN18822052	MIGS.ba	209627832	UNIVERSITY OF CALIFORNIA BERKELEY	2012	public	fastq,sra	gs,ncbi,s3	gs.US,ncbi.public,s3.us-east-1	Stool	Not collected	Not collected	SRX10655486	Bangladesh	Asia	Bangladesh: Dhaka	Illumina HiSeq 4000	https://www.biorxiv.org/content/10.1101/2020.12.16.423150v203	Not collected	Vibrio_cholerae_isolate_VCID_31	PAIRED	RANDOM	GENOMIC	2	Vibrio cholerae	ILLUMINA	Not applicable	2021-09-29T00:00:00Z	VCID_31	SRP315805	VCID_31
SRR14297514	WGS	302	279695488	PRJNA723557	SAMN18822053	MIGS.ba	119466148	UNIVERSITY OF CALIFORNIA BERKELEY	2013-02-11	public	fastq,sra	gs,ncbi,s3	gs.US,ncbi.public,s3.us-east-1	Water	Not collected	Not collected	SRX10655485	Bangladesh	Asia	Bangladesh: Dhaka	Illumina HiSeq 4000	https://www.biorxiv.org/content/10.1101/2020.12.16.423150v204	Not collected	Vibrio_cholerae_isolate_VCID_32	PAIRED	RANDOM	GENOMIC	2	Vibrio cholerae	ILLUMINA	Not applicable	2021-09-29T00:00:00Z	VCID_32	SRP315805	VCID_32
SRR14297515	WGS	302	190590992	PRJNA723557	SAMN18822054	MIGS.ba	81697133	UNIVERSITY OF CALIFORNIA BERKELEY	2013-06-06	public	fastq,sra	gs,ncbi,s3	gs.US,ncbi.public,s3.us-east-1	Water	Not collected	Not collected	SRX10655484	Bangladesh	Asia	Bangladesh: Dhaka	Illumina HiSeq 4000	https://www.biorxiv.org/content/10.1101/2020.12.16.423150v205	Not collected	Vibrio_cholerae_isolate_VCID_33	PAIRED	RANDOM	GENOMIC	2	Vibrio cholerae	ILLUMINA	Not applicable	2021-09-29T00:00:00Z	VCID_33	SRP315805	VCID_33
SRR14297516	WGS	302	319588480	PRJNA723557	SAMN18822055	MIGS.ba	137688626	UNIVERSITY OF CALIFORNIA BERKELEY	2013-07-06	public	fastq,sra	gs,ncbi,s3	gs.US,ncbi.public,s3.us-east-1	Water	Not collected	Not collected	SRX10655483	Bangladesh	Asia	Bangladesh: Dhaka	Illumina HiSeq 4000	https://www.biorxiv.org/content/10.1101/2020.12.16.423150v206	Not collected	Vibrio_cholerae_isolate_VCID_34	PAIRED	RANDOM	GENOMIC	2	Vibrio cholerae	ILLUMINA	Not applicable	2021-09-29T00:00:00Z	VCID_34	SRP315805	VCID_34
SRR14297517	WGS	302	453080332	PRJNA723557	SAMN18822056	MIGS.ba	195039856	UNIVERSITY OF CALIFORNIA BERKELEY	2013-06-02	public	fastq,sra	gs,ncbi,s3	gs.US,ncbi.public,s3.us-east-1	Stool	Not collected	Not collected	SRX10655482	Bangladesh	Asia	Bangladesh: Dhaka	Illumina HiSeq 4000	https://www.biorxiv.org/content/10.1101/2020.12.16.423150v207	Not collected	Vibrio_cholerae_isolate_VCID_35	PAIRED	RANDOM	GENOMIC	2	Vibrio cholerae	ILLUMINA	Not applicable	2021-09-29T00:00:00Z	VCID_35	SRP315805	VCID_35
SRR14297518	WGS	302	258710414	PRJNA723557	SAMN18822057	MIGS.ba	112061936	UNIVERSITY OF CALIFORNIA BERKELEY	2013-08-13	public	fastq,sra	gs,ncbi,s3	gs.US,ncbi.public,s3.us-east-1	Stool	Not collected	Not collected	SRX10655481	Bangladesh	Asia	Bangladesh: Dhaka	Illumina HiSeq 4000	https://www.biorxiv.org/content/10.1101/2020.12.16.423150v208	Not collected	Vibrio_cholerae_isolate_VCID_37	PAIRED	RANDOM	GENOMIC	2	Vibrio cholerae	ILLUMINA	Not applicable	2021-09-29T00:00:00Z	VCID_37	SRP315805	VCID_37
SRR14297519	WGS	302	254876826	PRJNA723557	SAMN18822058	MIGS.ba	104111689	UNIVERSITY OF CALIFORNIA BERKELEY	2013-08-10	public	fastq,sra	gs,ncbi,s3	gs.US,ncbi.public,s3.us-east-1	Stool	Not collected	Not collected	SRX10655480	Bangladesh	Asia	Bangladesh: Dhaka	Illumina HiSeq 4000	https://www.biorxiv.org/content/10.1101/2020.12.16.423150v209	Not collected	Vibrio_cholerae_isolate_VCID_38	PAIRED	RANDOM	GENOMIC	2	Vibrio cholerae	ILLUMINA	Not applicable	2021-09-29T00:00:00Z	VCID_38	SRP315805	VCID_38
SRR14297520	WGS	302	341404960	PRJNA723557	SAMN18822059	MIGS.ba	142997261	UNIVERSITY OF CALIFORNIA BERKELEY	2013-10-05	public	fastq,sra	gs,ncbi,s3	gs.US,ncbi.public,s3.us-east-1	Stool	Not collected	Not collected	SRX10655479	Bangladesh	Asia	Bangladesh: Dhaka	Illumina HiSeq 4000	https://www.biorxiv.org/content/10.1101/2020.12.16.423150v210	Not collected	Vibrio_cholerae_isolate_VCID_39	PAIRED	RANDOM	GENOMIC	2	Vibrio cholerae	ILLUMINA	Not applicable	2021-09-29T00:00:00Z	VCID_39	SRP315805	VCID_39
SRR14297521	WGS	302	318984782	PRJNA723557	SAMN18822060	MIGS.ba	133667384	UNIVERSITY OF CALIFORNIA BERKELEY	2014-04-06	public	fastq,sra	gs,ncbi,s3	gs.US,ncbi.public,s3.us-east-1	Water	Not collected	Not collected	SRX10655478	Bangladesh	Asia	Bangladesh: Dhaka	Illumina HiSeq 4000	https://www.biorxiv.org/content/10.1101/2020.12.16.423150v211	Not collected	Vibrio_cholerae_isolate_VCID_40	PAIRED	RANDOM	GENOMIC	2	Vibrio cholerae	ILLUMINA	Not applicable	2021-09-29T00:00:00Z	VCID_40	SRP315805	VCID_40
SRR14297522	WGS	302	869792616	PRJNA723557	SAMN18821872	MIGS.ba	357777919	UNIVERSITY OF CALIFORNIA BERKELEY	2017-05-15	public	fastq,sra	gs,ncbi,s3	gs.US,ncbi.public,s3.us-east-1	Stool	Not collected	Not collected	SRX10655477	Bangladesh	Asia	Bangladesh: Dhaka	Illumina HiSeq 4000	https://www.biorxiv.org/content/10.1101/2020.12.16.423150v23	Not collected	Vibrio_cholerae_isolate_ACM620	PAIRED	RANDOM	GENOMIC	2	Vibrio cholerae	ILLUMINA	Not applicable	2021-09-29T00:00:00Z	ACM620	SRP315805	BFS175
SRR14297523	WGS	302	1184388130	PRJNA723557	SAMN18822064	MIGS.ba	505528237	UNIVERSITY OF CALIFORNIA BERKELEY	2014-03-10	public	fastq,sra	gs,ncbi,s3	gs.US,ncbi.public,s3.us-east-1	Stool	Not collected	Not collected	SRX10655476	Bangladesh	Asia	Bangladesh: Dhaka	Illumina HiSeq 4000	https://www.biorxiv.org/content/10.1101/2020.12.16.423150v215	Not collected	Vibrio_cholerae_isolate_VCID_45	PAIRED	RANDOM	GENOMIC	2	Vibrio cholerae	ILLUMINA	Not applicable	2021-09-29T00:00:00Z	VCID_45	SRP315805	VCID_45
SRR14297524	WGS	302	440514414	PRJNA723557	SAMN18822068	MIGS.ba	186484462	UNIVERSITY OF CALIFORNIA BERKELEY	2015-04-26	public	fastq,sra	gs,ncbi,s3	gs.US,ncbi.public,s3.us-east-1	Water	Not collected	Not collected	SRX10655475	Bangladesh	Asia	Bangladesh: Dhaka	Illumina HiSeq 4000	https://www.biorxiv.org/content/10.1101/2020.12.16.423150v219	Not collected	Vibrio_cholerae_isolate_VCID_49	PAIRED	RANDOM	GENOMIC	2	Vibrio cholerae	ILLUMINA	Not applicable	2021-09-29T00:00:00Z	VCID_49	SRP315805	VCID_49
SRR14297525	WGS	302	291262692	PRJNA723557	SAMN18822069	MIGS.ba	123912858	UNIVERSITY OF CALIFORNIA BERKELEY	2015-07-28	public	fastq,sra	gs,ncbi,s3	gs.US,ncbi.public,s3.us-east-1	Water	Not collected	Not collected	SRX10655474	Bangladesh	Asia	Bangladesh: Dhaka	Illumina HiSeq 4000	https://www.biorxiv.org/content/10.1101/2020.12.16.423150v220	Not collected	Vibrio_cholerae_isolate_VCID_50	PAIRED	RANDOM	GENOMIC	2	Vibrio cholerae	ILLUMINA	Not applicable	2021-09-29T00:00:00Z	VCID_50	SRP315805	VCID_50
SRR14297526	WGS	302	440052958	PRJNA723557	SAMN18822070	MIGS.ba	185286224	UNIVERSITY OF CALIFORNIA BERKELEY	2015-04-15	public	fastq,sra	gs,ncbi,s3	gs.US,ncbi.public,s3.us-east-1	Stool	Not collected	Not collected	SRX10655473	Bangladesh	Asia	Bangladesh: Dhaka	Illumina HiSeq 4000	https://www.biorxiv.org/content/10.1101/2020.12.16.423150v221	Not collected	Vibrio_cholerae_isolate_VCID_51	PAIRED	RANDOM	GENOMIC	2	Vibrio cholerae	ILLUMINA	Not applicable	2021-09-29T00:00:00Z	VCID_51	SRP315805	VCID_51
SRR14297527	WGS	302	1094079258	PRJNA723557	SAMN18822073	MIGS.ba	424368240	UNIVERSITY OF CALIFORNIA BERKELEY	2015-06-11	public	fastq,sra	gs,ncbi,s3	gs.US,ncbi.public,s3.us-east-1	Stool	Not collected	Not collected	SRX10655472	Bangladesh	Asia	Bangladesh: Dhaka	Illumina HiSeq 4000	https://www.biorxiv.org/content/10.1101/2020.12.16.423150v224	Not collected	Vibrio_cholerae_isolate_VCID_54	PAIRED	RANDOM	GENOMIC	2	Vibrio cholerae	ILLUMINA	Not applicable	2021-09-29T00:00:00Z	VCID_54	SRP315805	VCID_54
SRR14297528	WGS	302	344453650	PRJNA723557	SAMN18822077	MIGS.ba	148839706	UNIVERSITY OF CALIFORNIA BERKELEY	2016-10-26	public	fastq,sra	gs,ncbi,s3	gs.US,ncbi.public,s3.us-east-1	Stool	Not collected	Not collected	SRX10655471	Bangladesh	Asia	Bangladesh: Dhaka	Illumina HiSeq 4000	https://www.biorxiv.org/content/10.1101/2020.12.16.423150v228	Not collected	Vibrio_cholerae_isolate_VCID_59	PAIRED	RANDOM	GENOMIC	2	Vibrio cholerae	ILLUMINA	Not applicable	2021-09-29T00:00:00Z	VCID_59	SRP315805	VCID_59
SRR14297529	WGS	289	443583287	PRJNA723557	SAMN18821874	MIGS.ba	183735622	UNIVERSITY OF CALIFORNIA BERKELEY	2017-05-25	public	fastq,sra	gs,ncbi,s3	gs.US,ncbi.public,s3.us-east-1	Stool	Not collected	Not collected	SRX10655470	Bangladesh	Asia	Bangladesh: Dhaka	Illumina HiSeq 4000	https://www.biorxiv.org/content/10.1101/2020.12.16.423150v25	Not collected	Vibrio_cholerae_isolate_BFS087	PAIRED	RANDOM	GENOMIC	2	Vibrio cholerae	ILLUMINA	Not applicable	2021-09-29T00:00:00Z	BFS087	SRP315805	BFS087
SRR14297530	WGS	302	202869708	PRJNA723557	SAMN18822084	MIGS.ba	91914779	UNIVERSITY OF CALIFORNIA BERKELEY	2015-01-06	public	fastq,sra	gs,ncbi,s3	gs.US,ncbi.public,s3.us-east-1	Water	Not collected	Not collected	SRX10655469	Bangladesh	Asia	Bangladesh: Mathbaria	Illumina HiSeq 4000	https://www.biorxiv.org/content/10.1101/2020.12.16.423150v235	Not collected	Vibrio_cholerae_isolate_VCIM_19	PAIRED	RANDOM	GENOMIC	2	Vibrio cholerae	ILLUMINA	Not applicable	2021-09-29T00:00:00Z	VCIM_19	SRP315805	VCIM_19
SRR14297531	WGS	302	128794242	PRJNA723557	SAMN18822085	MIGS.ba	53937125	UNIVERSITY OF CALIFORNIA BERKELEY	2012-03-11	public	fastq,sra	gs,ncbi,s3	gs.US,ncbi.public,s3.us-east-1	Stool	Not collected	Not collected	SRX10655468	Bangladesh	Asia	Bangladesh: Mathbaria	Illumina HiSeq 4000	https://www.biorxiv.org/content/10.1101/2020.12.16.423150v236	Not collected	Vibrio_cholerae_isolate_VCIM_2	PAIRED	RANDOM	GENOMIC	2	Vibrio cholerae	ILLUMINA	Not applicable	2021-09-29T00:00:00Z	VCIM_2	SRP315805	VCIM_2
SRR14297532	WGS	302	189363060	PRJNA723557	SAMN18822086	MIGS.ba	84823372	UNIVERSITY OF CALIFORNIA BERKELEY	2015-04-30	public	fastq,sra	gs,ncbi,s3	gs.US,ncbi.public,s3.us-east-1	Stool	Not collected	Not collected	SRX10655467	Bangladesh	Asia	Bangladesh: Mathbaria	Illumina HiSeq 4000	https://www.biorxiv.org/content/10.1101/2020.12.16.423150v237	Not collected	Vibrio_cholerae_isolate_VCIM_21	PAIRED	RANDOM	GENOMIC	2	Vibrio cholerae	ILLUMINA	Not applicable	2021-09-29T00:00:00Z	VCIM_21	SRP315805	VCIM_21
SRR14297533	WGS	302	187499418	PRJNA723557	SAMN18822087	MIGS.ba	85066320	UNIVERSITY OF CALIFORNIA BERKELEY	2015-05-04	public	fastq,sra	gs,ncbi,s3	gs.US,ncbi.public,s3.us-east-1	Stool	Not collected	Not collected	SRX10655466	Bangladesh	Asia	Bangladesh: Mathbaria	Illumina HiSeq 4000	https://www.biorxiv.org/content/10.1101/2020.12.16.423150v238	Not collected	Vibrio_cholerae_isolate_VCIM_22	PAIRED	RANDOM	GENOMIC	2	Vibrio cholerae	ILLUMINA	Not applicable	2021-09-29T00:00:00Z	VCIM_22	SRP315805	VCIM_22
SRR14297534	WGS	302	352982130	PRJNA723557	SAMN18822088	MIGS.ba	149990145	UNIVERSITY OF CALIFORNIA BERKELEY	2015-10-07	public	fastq,sra	gs,ncbi,s3	gs.US,ncbi.public,s3.us-east-1	Stool	Not collected	Not collected	SRX10655465	Bangladesh	Asia	Bangladesh: Mathbaria	Illumina HiSeq 4000	https://www.biorxiv.org/content/10.1101/2020.12.16.423150v239	Not collected	Vibrio_cholerae_isolate_VCIM_24	PAIRED	RANDOM	GENOMIC	2	Vibrio cholerae	ILLUMINA	Not applicable	2021-09-29T00:00:00Z	VCIM_24	SRP315805	VCIM_24
SRR14297535	WGS	302	375094268	PRJNA723557	SAMN18822089	MIGS.ba	154956977	UNIVERSITY OF CALIFORNIA BERKELEY	2012	public	fastq,sra	gs,ncbi,s3	gs.US,ncbi.public,s3.us-east-1	Stool	Not collected	Not collected	SRX10655464	Bangladesh	Asia	Bangladesh: Dhaka	Illumina HiSeq 4000	https://www.biorxiv.org/content/10.1101/2020.12.16.423150v240	Not collected	Vibrio_cholerae_isolate_VCIM_28	PAIRED	RANDOM	GENOMIC	2	Vibrio cholerae	ILLUMINA	Not applicable	2021-09-29T00:00:00Z	VCIM_28	SRP315805	VCIM_28
SRR14297536	WGS	302	351146574	PRJNA723557	SAMN18822090	MIGS.ba	142969057	UNIVERSITY OF CALIFORNIA BERKELEY	2012-06-07	public	fastq,sra	gs,ncbi,s3	gs.US,ncbi.public,s3.us-east-1	Stool	Not collected	Not collected	SRX10655463	Bangladesh	Asia	Bangladesh: Mathbaria	Illumina HiSeq 4000	https://www.biorxiv.org/content/10.1101/2020.12.16.423150v241	Not collected	Vibrio_cholerae_isolate_VCIM_3	PAIRED	RANDOM	GENOMIC	2	Vibrio cholerae	ILLUMINA	Not applicable	2021-09-29T00:00:00Z	VCIM_3	SRP315805	VCIM_3
SRR14297537	WGS	290	343852500	PRJNA723557	SAMN18821875	MIGS.ba	142023626	UNIVERSITY OF CALIFORNIA BERKELEY	2017-05-25	public	fastq,sra	gs,ncbi,s3	gs.US,ncbi.public,s3.us-east-1	Stool	Not collected	Not collected	SRX10655462	Bangladesh	Asia	Bangladesh: Dhaka	Illumina HiSeq 4000	https://www.biorxiv.org/content/10.1101/2020.12.16.423150v26	Not collected	Vibrio_cholerae_isolate_BFS093	PAIRED	RANDOM	GENOMIC	2	Vibrio cholerae	ILLUMINA	Not applicable	2021-09-29T00:00:00Z	BFS093	SRP315805	BFS093
SRR14297538	WGS	302	380853408	PRJNA723557	SAMN18822091	MIGS.ba	160296456	UNIVERSITY OF CALIFORNIA BERKELEY	2012-04-09	public	fastq,sra	gs,ncbi,s3	gs.US,ncbi.public,s3.us-east-1	Stool	Not collected	Not collected	SRX10655461	Bangladesh	Asia	Bangladesh: Mathbaria	Illumina HiSeq 4000	https://www.biorxiv.org/content/10.1101/2020.12.16.423150v242	Not collected	Vibrio_cholerae_isolate_VCIM_5	PAIRED	RANDOM	GENOMIC	2	Vibrio cholerae	ILLUMINA	Not applicable	2021-09-29T00:00:00Z	VCIM_5	SRP315805	VCIM_5
SRR14297539	WGS	302	885561546	PRJNA723557	SAMN18822092	MIGS.ba	346715606	UNIVERSITY OF CALIFORNIA BERKELEY	2012-05-07	public	fastq,sra	gs,ncbi,s3	gs.US,ncbi.public,s3.us-east-1	Stool	Not collected	Not collected	SRX10655460	Bangladesh	Asia	Bangladesh: Mathbaria	Illumina HiSeq 4000	https://www.biorxiv.org/content/10.1101/2020.12.16.423150v243	Not collected	Vibrio_cholerae_isolate_VCIM_6	PAIRED	RANDOM	GENOMIC	2	Vibrio cholerae	ILLUMINA	Not applicable	2021-09-29T00:00:00Z	VCIM_6	SRP315805	VCIM_6
SRR14297540	WGS	302	246405424	PRJNA723557	SAMN18822093	MIGS.ba	100133347	UNIVERSITY OF CALIFORNIA BERKELEY	2013-03-13	public	fastq,sra	gs,ncbi,s3	gs.US,ncbi.public,s3.us-east-1	Water	Not collected	Not collected	SRX10655459	Bangladesh	Asia	Bangladesh: Mathbaria	Illumina HiSeq 4000	https://www.biorxiv.org/content/10.1101/2020.12.16.423150v244	Not collected	Vibrio_cholerae_isolate_VCIM_7	PAIRED	RANDOM	GENOMIC	2	Vibrio cholerae	ILLUMINA	Not applicable	2021-09-29T00:00:00Z	VCIM_7	SRP315805	VCIM_7
SRR14297541	WGS	302	482201890	PRJNA723557	SAMN18822094	MIGS.ba	192012917	UNIVERSITY OF CALIFORNIA BERKELEY	2013-04-12	public	fastq,sra	gs,ncbi,s3	gs.US,ncbi.public,s3.us-east-1	Water	Not collected	Not collected	SRX10655458	Bangladesh	Asia	Bangladesh: Mathbaria	Illumina HiSeq 4000	https://www.biorxiv.org/content/10.1101/2020.12.16.423150v245	Not collected	Vibrio_cholerae_isolate_VCIM_8	PAIRED	RANDOM	GENOMIC	2	Vibrio cholerae	ILLUMINA	Not applicable	2021-09-29T00:00:00Z	VCIM_8	SRP315805	VCIM_8
SRR14297542	WGS	258	446219675	PRJNA723557	SAMN18821887	MIGS.ba	189703827	UNIVERSITY OF CALIFORNIA BERKELEY	2018-02-20	public	fastq,sra	gs,ncbi,s3	gs.US,ncbi.public,s3.us-east-1	Stool	Not collected	Not collected	SRX10655457	Bangladesh	Asia	Bangladesh: Dhaka	Illumina HiSeq 4000	https://www.biorxiv.org/content/10.1101/2020.12.16.423150v38	Not collected	Vibrio_cholerae_isolate_BFS476	PAIRED	RANDOM	GENOMIC	2	Vibrio cholerae	ILLUMINA	Not applicable	2021-09-29T00:00:00Z	BFS476	SRP315805	BFS476
SRR14297543	WGS	268	354068697	PRJNA723557	SAMN18821888	MIGS.ba	151361967	UNIVERSITY OF CALIFORNIA BERKELEY	2018-04-08	public	fastq,sra	gs,ncbi,s3	gs.US,ncbi.public,s3.us-east-1	Stool	Not collected	Not collected	SRX10655456	Bangladesh	Asia	Bangladesh: Dhaka	Illumina HiSeq 4000	https://www.biorxiv.org/content/10.1101/2020.12.16.423150v39	Not collected	Vibrio_cholerae_isolate_BFS477	PAIRED	RANDOM	GENOMIC	2	Vibrio cholerae	ILLUMINA	Not applicable	2021-09-29T00:00:00Z	BFS477	SRP315805	BFS477
SRR14297544	WGS	273	220383531	PRJNA723557	SAMN18821889	MIGS.ba	95129647	UNIVERSITY OF CALIFORNIA BERKELEY	2018-04-09	public	fastq,sra	gs,ncbi,s3	gs.US,ncbi.public,s3.us-east-1	Stool	Not collected	Not collected	SRX10655455	Bangladesh	Asia	Bangladesh: Dhaka	Illumina HiSeq 4000	https://www.biorxiv.org/content/10.1101/2020.12.16.423150v40	Not collected	Vibrio_cholerae_isolate_BFS478	PAIRED	RANDOM	GENOMIC	2	Vibrio cholerae	ILLUMINA	Not applicable	2021-09-29T00:00:00Z	BFS478	SRP315805	BFS478
SRR14297545	WGS	273	311974780	PRJNA723557	SAMN18821905	MIGS.ba	134070765	UNIVERSITY OF CALIFORNIA BERKELEY	2018-11-20	public	fastq,sra	gs,ncbi,s3	gs.US,ncbi.public,s3.us-east-1	Stool	Not collected	Not collected	SRX10655454	Bangladesh	Asia	Bangladesh: Dhaka	Illumina HiSeq 4000	https://www.biorxiv.org/content/10.1101/2020.12.16.423150v56	Not collected	Vibrio_cholerae_isolate_BFS494	PAIRED	RANDOM	GENOMIC	2	Vibrio cholerae	ILLUMINA	Not applicable	2021-09-29T00:00:00Z	BFS494	SRP315805	BFS494
SRR14297546	WGS	274	222540032	PRJNA723557	SAMN18821906	MIGS.ba	94609115	UNIVERSITY OF CALIFORNIA BERKELEY	2019-01-14	public	fastq,sra	gs,ncbi,s3	gs.US,ncbi.public,s3.us-east-1	Stool	Not collected	Not collected	SRX10655453	Bangladesh	Asia	Bangladesh: Dhaka	Illumina HiSeq 4000	https://www.biorxiv.org/content/10.1101/2020.12.16.423150v57	Not collected	Vibrio_cholerae_isolate_BFS495	PAIRED	RANDOM	GENOMIC	2	Vibrio cholerae	ILLUMINA	Not applicable	2021-09-29T00:00:00Z	BFS495	SRP315805	BFS495
SRR14297547	WGS	276	256140469	PRJNA723557	SAMN18821907	MIGS.ba	109984373	UNIVERSITY OF CALIFORNIA BERKELEY	2019-01-27	public	fastq,sra	gs,ncbi,s3	gs.US,ncbi.public,s3.us-east-1	Stool	Not collected	Not collected	SRX10655452	Bangladesh	Asia	Bangladesh: Dhaka	Illumina HiSeq 4000	https://www.biorxiv.org/content/10.1101/2020.12.16.423150v58	Not collected	Vibrio_cholerae_isolate_BFS496	PAIRED	RANDOM	GENOMIC	2	Vibrio cholerae	ILLUMINA	Not applicable	2021-09-29T00:00:00Z	BFS496	SRP315805	BFS496
SRR14297548	WGS	274	252013680	PRJNA723557	SAMN18821911	MIGS.ba	107734240	UNIVERSITY OF CALIFORNIA BERKELEY	2019-04-17	public	fastq,sra	gs,ncbi,s3	gs.US,ncbi.public,s3.us-east-1	Stool	Not collected	Not collected	SRX10655451	Bangladesh	Asia	Bangladesh: Dhaka	Illumina HiSeq 4000	https://www.biorxiv.org/content/10.1101/2020.12.16.423150v62	Not collected	Vibrio_cholerae_isolate_BFS501	PAIRED	RANDOM	GENOMIC	2	Vibrio cholerae	ILLUMINA	Not applicable	2021-09-29T00:00:00Z	BFS501	SRP315805	BFS501
SRR14297549	WGS	270	210057792	PRJNA723557	SAMN18821912	MIGS.ba	90767384	UNIVERSITY OF CALIFORNIA BERKELEY	2019-04-24	public	fastq,sra	gs,ncbi,s3	gs.US,ncbi.public,s3.us-east-1	Stool	Not collected	Not collected	SRX10655450	Bangladesh	Asia	Bangladesh: Dhaka	Illumina HiSeq 4000	https://www.biorxiv.org/content/10.1101/2020.12.16.423150v63	Not collected	Vibrio_cholerae_isolate_BFS502	PAIRED	RANDOM	GENOMIC	2	Vibrio cholerae	ILLUMINA	Not applicable	2021-09-29T00:00:00Z	BFS502	SRP315805	BFS502
SRR14297550	WGS	271	402405934	PRJNA723557	SAMN18821913	MIGS.ba	172608109	UNIVERSITY OF CALIFORNIA BERKELEY	2019-05-07	public	fastq,sra	gs,ncbi,s3	gs.US,ncbi.public,s3.us-east-1	Stool	Not collected	Not collected	SRX10655449	Bangladesh	Asia	Bangladesh: Dhaka	Illumina HiSeq 4000	https://www.biorxiv.org/content/10.1101/2020.12.16.423150v64	Not collected	Vibrio_cholerae_isolate_BFS503	PAIRED	RANDOM	GENOMIC	2	Vibrio cholerae	ILLUMINA	Not applicable	2021-09-29T00:00:00Z	BFS503	SRP315805	BFS503
SRR14297551	WGS	272	360425362	PRJNA723557	SAMN18821915	MIGS.ba	154338721	UNIVERSITY OF CALIFORNIA BERKELEY	2019-05-26	public	fastq,sra	gs,ncbi,s3	gs.US,ncbi.public,s3.us-east-1	Stool	Not collected	Not collected	SRX10655448	Bangladesh	Asia	Bangladesh: Dhaka	Illumina HiSeq 4000	https://www.biorxiv.org/content/10.1101/2020.12.16.423150v66	Not collected	Vibrio_cholerae_isolate_BFS505	PAIRED	RANDOM	GENOMIC	2	Vibrio cholerae	ILLUMINA	Not applicable	2021-09-29T00:00:00Z	BFS505	SRP315805	BFS505
SRR14297552	WGS	271	375797272	PRJNA723557	SAMN18821916	MIGS.ba	161208417	UNIVERSITY OF CALIFORNIA BERKELEY	2019-06-17	public	fastq,sra	gs,ncbi,s3	gs.US,ncbi.public,s3.us-east-1	Stool	Not collected	Not collected	SRX10655447	Bangladesh	Asia	Bangladesh: Dhaka	Illumina HiSeq 4000	https://www.biorxiv.org/content/10.1101/2020.12.16.423150v67	Not collected	Vibrio_cholerae_isolate_BFS507	PAIRED	RANDOM	GENOMIC	2	Vibrio cholerae	ILLUMINA	Not applicable	2021-09-29T00:00:00Z	BFS507	SRP315805	BFS507
SRR14297553	WGS	267	467642378	PRJNA723557	SAMN18821917	MIGS.ba	199302282	UNIVERSITY OF CALIFORNIA BERKELEY	2019-06-30	public	fastq,sra	gs,ncbi,s3	gs.US,ncbi.public,s3.us-east-1	Stool	Not collected	Not collected	SRX10655446	Bangladesh	Asia	Bangladesh: Dhaka	Illumina HiSeq 4000	https://www.biorxiv.org/content/10.1101/2020.12.16.423150v68	Not collected	Vibrio_cholerae_isolate_BFS508	PAIRED	RANDOM	GENOMIC	2	Vibrio cholerae	ILLUMINA	Not applicable	2021-09-29T00:00:00Z	BFS508	SRP315805	BFS508
SRR14297554	WGS	269	365572845	PRJNA723557	SAMN18821921	MIGS.ba	157303972	UNIVERSITY OF CALIFORNIA BERKELEY	2019-08-04	public	fastq,sra	gs,ncbi,s3	gs.US,ncbi.public,s3.us-east-1	Stool	Not collected	Not collected	SRX10655445	Bangladesh	Asia	Bangladesh: Dhaka	Illumina HiSeq 4000	https://www.biorxiv.org/content/10.1101/2020.12.16.423150v72	Not collected	Vibrio_cholerae_isolate_BFS512	PAIRED	RANDOM	GENOMIC	2	Vibrio cholerae	ILLUMINA	Not applicable	2021-09-29T00:00:00Z	BFS512	SRP315805	BFS512
SRR14297555	WGS	274	222952109	PRJNA723557	SAMN18821922	MIGS.ba	96457382	UNIVERSITY OF CALIFORNIA BERKELEY	2019-08-04	public	fastq,sra	gs,ncbi,s3	gs.US,ncbi.public,s3.us-east-1	Stool	Not collected	Not collected	SRX10655444	Bangladesh	Asia	Bangladesh: Dhaka	Illumina HiSeq 4000	https://www.biorxiv.org/content/10.1101/2020.12.16.423150v73	Not collected	Vibrio_cholerae_isolate_BFS513	PAIRED	RANDOM	GENOMIC	2	Vibrio cholerae	ILLUMINA	Not applicable	2021-09-29T00:00:00Z	BFS513	SRP315805	BFS513
SRR14297556	WGS	273	317728133	PRJNA723557	SAMN18821923	MIGS.ba	135743641	UNIVERSITY OF CALIFORNIA BERKELEY	2019-08-19	public	fastq,sra	gs,ncbi,s3	gs.US,ncbi.public,s3.us-east-1	Stool	Not collected	Not collected	SRX10655443	Bangladesh	Asia	Bangladesh: Dhaka	Illumina HiSeq 4000	https://www.biorxiv.org/content/10.1101/2020.12.16.423150v74	Not collected	Vibrio_cholerae_isolate_BFS514	PAIRED	RANDOM	GENOMIC	2	Vibrio cholerae	ILLUMINA	Not applicable	2021-09-29T00:00:00Z	BFS514	SRP315805	BFS514
SRR14297557	WGS	260	485655324	PRJNA723557	SAMN18821925	MIGS.ba	207636222	UNIVERSITY OF CALIFORNIA BERKELEY	2019-09-24	public	fastq,sra	gs,ncbi,s3	gs.US,ncbi.public,s3.us-east-1	Stool	Not collected	Not collected	SRX10655442	Bangladesh	Asia	Bangladesh: Dhaka	Illumina HiSeq 4000	https://www.biorxiv.org/content/10.1101/2020.12.16.423150v76	Not collected	Vibrio_cholerae_isolate_BFS517	PAIRED	RANDOM	GENOMIC	2	Vibrio cholerae	ILLUMINA	Not applicable	2021-09-29T00:00:00Z	BFS517	SRP315805	BFS517
SRR14297558	WGS	267	480671426	PRJNA723557	SAMN18821926	MIGS.ba	205191441	UNIVERSITY OF CALIFORNIA BERKELEY	2019-09-29	public	fastq,sra	gs,ncbi,s3	gs.US,ncbi.public,s3.us-east-1	Stool	Not collected	Not collected	SRX10655441	Bangladesh	Asia	Bangladesh: Dhaka	Illumina HiSeq 4000	https://www.biorxiv.org/content/10.1101/2020.12.16.423150v77	Not collected	Vibrio_cholerae_isolate_BFS518	PAIRED	RANDOM	GENOMIC	2	Vibrio cholerae	ILLUMINA	Not applicable	2021-09-29T00:00:00Z	BFS518	SRP315805	BFS518
SRR14297559	WGS	260	363241135	PRJNA723557	SAMN18821927	MIGS.ba	155797254	UNIVERSITY OF CALIFORNIA BERKELEY	2018-03-29	public	fastq,sra	gs,ncbi,s3	gs.US,ncbi.public,s3.us-east-1	Stool	Not collected	Not collected	SRX10655440	Bangladesh	Asia	Bangladesh: Mathbaria	Illumina HiSeq 4000	https://www.biorxiv.org/content/10.1101/2020.12.16.423150v78	Not collected	Vibrio_cholerae_isolate_BFS519	PAIRED	RANDOM	GENOMIC	2	Vibrio cholerae	ILLUMINA	Not applicable	2021-09-29T00:00:00Z	BFS519	SRP315805	BFS519
SRR14297560	WGS	261	419091870	PRJNA723557	SAMN18821931	MIGS.ba	178279291	UNIVERSITY OF CALIFORNIA BERKELEY	2018-04-16	public	fastq,sra	gs,ncbi,s3	gs.US,ncbi.public,s3.us-east-1	Stool	Not collected	Not collected	SRX10655439	Bangladesh	Asia	Bangladesh: Mathbaria	Illumina HiSeq 4000	https://www.biorxiv.org/content/10.1101/2020.12.16.423150v82	Not collected	Vibrio_cholerae_isolate_BFS523	PAIRED	RANDOM	GENOMIC	2	Vibrio cholerae	ILLUMINA	Not applicable	2021-09-29T00:00:00Z	BFS523	SRP315805	BFS523
SRR14297561	WGS	262	415466498	PRJNA723557	SAMN18821932	MIGS.ba	178053747	UNIVERSITY OF CALIFORNIA BERKELEY	2018-04-18	public	fastq,sra	gs,ncbi,s3	gs.US,ncbi.public,s3.us-east-1	Stool	Not collected	Not collected	SRX10655438	Bangladesh	Asia	Bangladesh: Mathbaria	Illumina HiSeq 4000	https://www.biorxiv.org/content/10.1101/2020.12.16.423150v83	Not collected	Vibrio_cholerae_isolate_BFS524	PAIRED	RANDOM	GENOMIC	2	Vibrio cholerae	ILLUMINA	Not applicable	2021-09-29T00:00:00Z	BFS524	SRP315805	BFS524
SRR14297562	WGS	268	348676279	PRJNA723557	SAMN18821933	MIGS.ba	149784527	UNIVERSITY OF CALIFORNIA BERKELEY	2018-04-22	public	fastq,sra	gs,ncbi,s3	gs.US,ncbi.public,s3.us-east-1	Stool	Not collected	Not collected	SRX10655437	Bangladesh	Asia	Bangladesh: Mathbaria	Illumina HiSeq 4000	https://www.biorxiv.org/content/10.1101/2020.12.16.423150v84	Not collected	Vibrio_cholerae_isolate_BFS525	PAIRED	RANDOM	GENOMIC	2	Vibrio cholerae	ILLUMINA	Not applicable	2021-09-29T00:00:00Z	BFS525	SRP315805	BFS525
SRR14297563	WGS	264	391923497	PRJNA723557	SAMN18821935	MIGS.ba	169621056	UNIVERSITY OF CALIFORNIA BERKELEY	2018-04-30	public	fastq,sra	gs,ncbi,s3	gs.US,ncbi.public,s3.us-east-1	Stool	Not collected	Not collected	SRX10655436	Bangladesh	Asia	Bangladesh: Mathbaria	Illumina HiSeq 4000	https://www.biorxiv.org/content/10.1101/2020.12.16.423150v86	Not collected	Vibrio_cholerae_isolate_BFS527	PAIRED	RANDOM	GENOMIC	2	Vibrio cholerae	ILLUMINA	Not applicable	2021-09-29T00:00:00Z	BFS527	SRP315805	BFS527
SRR14297564	WGS	266	384720635	PRJNA723557	SAMN18821936	MIGS.ba	164121576	UNIVERSITY OF CALIFORNIA BERKELEY	2018-05-01	public	fastq,sra	gs,ncbi,s3	gs.US,ncbi.public,s3.us-east-1	Stool	Not collected	Not collected	SRX10655435	Bangladesh	Asia	Bangladesh: Mathbaria	Illumina HiSeq 4000	https://www.biorxiv.org/content/10.1101/2020.12.16.423150v87	Not collected	Vibrio_cholerae_isolate_BFS528	PAIRED	RANDOM	GENOMIC	2	Vibrio cholerae	ILLUMINA	Not applicable	2021-09-29T00:00:00Z	BFS528	SRP315805	BFS528
SRR14297565	WGS	258	404235904	PRJNA723557	SAMN18821937	MIGS.ba	172299816	UNIVERSITY OF CALIFORNIA BERKELEY	2018-05-02	public	fastq,sra	gs,ncbi,s3	gs.US,ncbi.public,s3.us-east-1	Stool	Not collected	Not collected	SRX10655434	Bangladesh	Asia	Bangladesh: Mathbaria	Illumina HiSeq 4000	https://www.biorxiv.org/content/10.1101/2020.12.16.423150v88	Not collected	Vibrio_cholerae_isolate_BFS529	PAIRED	RANDOM	GENOMIC	2	Vibrio cholerae	ILLUMINA	Not applicable	2021-09-29T00:00:00Z	BFS529	SRP315805	BFS529
SRR14297566	WGS	263	351639457	PRJNA723557	SAMN18821941	MIGS.ba	149280202	UNIVERSITY OF CALIFORNIA BERKELEY	2018-05-28	public	fastq,sra	gs,ncbi,s3	gs.US,ncbi.public,s3.us-east-1	Stool	Not collected	Not collected	SRX10655433	Bangladesh	Asia	Bangladesh: Mathbaria	Illumina HiSeq 4000	https://www.biorxiv.org/content/10.1101/2020.12.16.423150v92	Not collected	Vibrio_cholerae_isolate_BFS534	PAIRED	RANDOM	GENOMIC	2	Vibrio cholerae	ILLUMINA	Not applicable	2021-09-29T00:00:00Z	BFS534	SRP315805	BFS534
SRR14297567	WGS	260	357420857	PRJNA723557	SAMN18821942	MIGS.ba	154189522	UNIVERSITY OF CALIFORNIA BERKELEY	2018-05-31	public	fastq,sra	gs,ncbi,s3	gs.US,ncbi.public,s3.us-east-1	Stool	Not collected	Not collected	SRX10655432	Bangladesh	Asia	Bangladesh: Mathbaria	Illumina HiSeq 4000	https://www.biorxiv.org/content/10.1101/2020.12.16.423150v93	Not collected	Vibrio_cholerae_isolate_BFS535	PAIRED	RANDOM	GENOMIC	2	Vibrio cholerae	ILLUMINA	Not applicable	2021-09-29T00:00:00Z	BFS535	SRP315805	BFS535
SRR14297568	WGS	265	287545909	PRJNA723557	SAMN18821943	MIGS.ba	124682622	UNIVERSITY OF CALIFORNIA BERKELEY	2018-06-05	public	fastq,sra	gs,ncbi,s3	gs.US,ncbi.public,s3.us-east-1	Stool	Not collected	Not collected	SRX10655431	Bangladesh	Asia	Bangladesh: Mathbaria	Illumina HiSeq 4000	https://www.biorxiv.org/content/10.1101/2020.12.16.423150v94	Not collected	Vibrio_cholerae_isolate_BFS536	PAIRED	RANDOM	GENOMIC	2	Vibrio cholerae	ILLUMINA	Not applicable	2021-09-29T00:00:00Z	BFS536	SRP315805	BFS536
SRR14297569	WGS	267	318116553	PRJNA723557	SAMN18821945	MIGS.ba	136410039	UNIVERSITY OF CALIFORNIA BERKELEY	2019-05-12	public	fastq,sra	gs,ncbi,s3	gs.US,ncbi.public,s3.us-east-1	Stool	Not collected	Not collected	SRX10655430	Bangladesh	Asia	Bangladesh: Mathbaria	Illumina HiSeq 4000	https://www.biorxiv.org/content/10.1101/2020.12.16.423150v96	Not collected	Vibrio_cholerae_isolate_BFS538	PAIRED	RANDOM	GENOMIC	2	Vibrio cholerae	ILLUMINA	Not applicable	2021-09-29T00:00:00Z	BFS538	SRP315805	BFS538
SRR14297570	WGS	269	284163498	PRJNA723557	SAMN18821946	MIGS.ba	122254479	UNIVERSITY OF CALIFORNIA BERKELEY	2019-05-17	public	fastq,sra	gs,ncbi,s3	gs.US,ncbi.public,s3.us-east-1	Stool	Not collected	Not collected	SRX10655429	Bangladesh	Asia	Bangladesh: Mathbaria	Illumina HiSeq 4000	https://www.biorxiv.org/content/10.1101/2020.12.16.423150v97	Not collected	Vibrio_cholerae_isolate_BFS539	PAIRED	RANDOM	GENOMIC	2	Vibrio cholerae	ILLUMINA	Not applicable	2021-09-29T00:00:00Z	BFS539	SRP315805	BFS539
SRR14297571	WGS	256	411684643	PRJNA723557	SAMN18821947	MIGS.ba	175276078	UNIVERSITY OF CALIFORNIA BERKELEY	2019-05-21	public	fastq,sra	gs,ncbi,s3	gs.US,ncbi.public,s3.us-east-1	Stool	Not collected	Not collected	SRX10655428	Bangladesh	Asia	Bangladesh: Mathbaria	Illumina HiSeq 4000	https://www.biorxiv.org/content/10.1101/2020.12.16.423150v98	Not collected	Vibrio_cholerae_isolate_BFS540	PAIRED	RANDOM	GENOMIC	2	Vibrio cholerae	ILLUMINA	Not applicable	2021-09-29T00:00:00Z	BFS540	SRP315805	BFS540
SRR14297572	WGS	302	805986962	PRJNA723557	SAMN18821863	MIGS.ba	337780298	UNIVERSITY OF CALIFORNIA BERKELEY	2017-09-18	public	fastq,sra	gs,ncbi,s3	gs.US,ncbi.public,s3.us-east-1	Stool	Not collected	Not collected	SRX10655427	Bangladesh	Asia	Bangladesh: Dhaka	Illumina HiSeq 4000	https://www.biorxiv.org/content/10.1101/2020.12.16.423150v14	Not collected	Vibrio_cholerae_isolate_ACM601	PAIRED	RANDOM	GENOMIC	2	Vibrio cholerae	ILLUMINA	Not applicable	2021-09-29T00:00:00Z	ACM601	SRP315805	BFS158
SRR14297573	WGS	275	240389862	PRJNA723557	SAMN18821971	MIGS.ba	103233810	UNIVERSITY OF CALIFORNIA BERKELEY	2017-05-15	public	fastq,sra	gs,ncbi,s3	gs.US,ncbi.public,s3.us-east-1	Stool	Not collected	Not collected	SRX10655426	Bangladesh	Asia	Bangladesh: Dhaka	Illumina HiSeq 4000	https://www.biorxiv.org/content/10.1101/2020.12.16.423150v122	Not collected	Vibrio_cholerae_isolate_BFS606	PAIRED	RANDOM	GENOMIC	2	Vibrio cholerae	ILLUMINA	Not applicable	2021-09-29T00:00:00Z	BFS606	SRP315805	BFS606
SRR14297574	WGS	274	213353926	PRJNA723557	SAMN18821972	MIGS.ba	91362037	UNIVERSITY OF CALIFORNIA BERKELEY	2017-05-21	public	fastq,sra	gs,ncbi,s3	gs.US,ncbi.public,s3.us-east-1	Stool	Not collected	Not collected	SRX10655425	Bangladesh	Asia	Bangladesh: Dhaka	Illumina HiSeq 4000	https://www.biorxiv.org/content/10.1101/2020.12.16.423150v123	Not collected	Vibrio_cholerae_isolate_BFS607	PAIRED	RANDOM	GENOMIC	2	Vibrio cholerae	ILLUMINA	Not applicable	2021-09-29T00:00:00Z	BFS607	SRP315805	BFS607
SRR14297575	WGS	278	195225889	PRJNA723557	SAMN18821973	MIGS.ba	83955676	UNIVERSITY OF CALIFORNIA BERKELEY	2017-05-25	public	fastq,sra	gs,ncbi,s3	gs.US,ncbi.public,s3.us-east-1	Stool	Not collected	Not collected	SRX10655424	Bangladesh	Asia	Bangladesh: Dhaka	Illumina HiSeq 4000	https://www.biorxiv.org/content/10.1101/2020.12.16.423150v124	Not collected	Vibrio_cholerae_isolate_BFS610	PAIRED	RANDOM	GENOMIC	2	Vibrio cholerae	ILLUMINA	Not applicable	2021-09-29T00:00:00Z	BFS610	SRP315805	BFS610
SRR14297576	WGS	276	234913255	PRJNA723557	SAMN18821974	MIGS.ba	100519627	UNIVERSITY OF CALIFORNIA BERKELEY	2017-05-27	public	fastq,sra	gs,ncbi,s3	gs.US,ncbi.public,s3.us-east-1	Stool	Not collected	Not collected	SRX10655423	Bangladesh	Asia	Bangladesh: Dhaka	Illumina HiSeq 4000	https://www.biorxiv.org/content/10.1101/2020.12.16.423150v125	Not collected	Vibrio_cholerae_isolate_BFS612	PAIRED	RANDOM	GENOMIC	2	Vibrio cholerae	ILLUMINA	Not applicable	2021-09-29T00:00:00Z	BFS612	SRP315805	BFS612
SRR14297577	WGS	276	226380657	PRJNA723557	SAMN18821975	MIGS.ba	97705594	UNIVERSITY OF CALIFORNIA BERKELEY	2017-05-29	public	fastq,sra	gs,ncbi,s3	gs.US,ncbi.public,s3.us-east-1	Stool	Not collected	Not collected	SRX10655422	Bangladesh	Asia	Bangladesh: Dhaka	Illumina HiSeq 4000	https://www.biorxiv.org/content/10.1101/2020.12.16.423150v126	Not collected	Vibrio_cholerae_isolate_BFS613	PAIRED	RANDOM	GENOMIC	2	Vibrio cholerae	ILLUMINA	Not applicable	2021-09-29T00:00:00Z	BFS613	SRP315805	BFS613
SRR14297578	WGS	272	219974473	PRJNA723557	SAMN18821976	MIGS.ba	94281246	UNIVERSITY OF CALIFORNIA BERKELEY	2017-05-29	public	fastq,sra	gs,ncbi,s3	gs.US,ncbi.public,s3.us-east-1	Stool	Not collected	Not collected	SRX10655421	Bangladesh	Asia	Bangladesh: Dhaka	Illumina HiSeq 4000	https://www.biorxiv.org/content/10.1101/2020.12.16.423150v127	Not collected	Vibrio_cholerae_isolate_BFS614	PAIRED	RANDOM	GENOMIC	2	Vibrio cholerae	ILLUMINA	Not applicable	2021-09-29T00:00:00Z	BFS614	SRP315805	BFS614
SRR14297579	WGS	265	416694421	PRJNA723557	SAMN18821977	MIGS.ba	177129579	UNIVERSITY OF CALIFORNIA BERKELEY	2017-05-29	public	fastq,sra	gs,ncbi,s3	gs.US,ncbi.public,s3.us-east-1	Stool	Not collected	Not collected	SRX10655420	Bangladesh	Asia	Bangladesh: Dhaka	Illumina HiSeq 4000	https://www.biorxiv.org/content/10.1101/2020.12.16.423150v128	Not collected	Vibrio_cholerae_isolate_BFS615	PAIRED	RANDOM	GENOMIC	2	Vibrio cholerae	ILLUMINA	Not applicable	2021-09-29T00:00:00Z	BFS615	SRP315805	BFS615
SRR14297580	WGS	246	477826340	PRJNA723557	SAMN18821978	MIGS.ba	201621420	UNIVERSITY OF CALIFORNIA BERKELEY	2017-05-29	public	fastq,sra	gs,ncbi,s3	gs.US,ncbi.public,s3.us-east-1	Stool	Not collected	Not collected	SRX10655419	Bangladesh	Asia	Bangladesh: Dhaka	Illumina HiSeq 4000	https://www.biorxiv.org/content/10.1101/2020.12.16.423150v129	Not collected	Vibrio_cholerae_isolate_BFS616	PAIRED	RANDOM	GENOMIC	2	Vibrio cholerae	ILLUMINA	Not applicable	2021-09-29T00:00:00Z	BFS616	SRP315805	BFS616
SRR14297581	WGS	255	466341851	PRJNA723557	SAMN18821979	MIGS.ba	202589734	UNIVERSITY OF CALIFORNIA BERKELEY	2017-06-04	public	fastq,sra	gs,ncbi,s3	gs.US,ncbi.public,s3.us-east-1	Stool	Not collected	Not collected	SRX10655418	Bangladesh	Asia	Bangladesh: Dhaka	Illumina HiSeq 4000	https://www.biorxiv.org/content/10.1101/2020.12.16.423150v130	Not collected	Vibrio_cholerae_isolate_BFS618	PAIRED	RANDOM	GENOMIC	2	Vibrio cholerae	ILLUMINA	Not applicable	2021-09-29T00:00:00Z	BFS618	SRP315805	BFS618
SRR14297582	WGS	239	618353519	PRJNA723557	SAMN18821980	MIGS.ba	259420458	UNIVERSITY OF CALIFORNIA BERKELEY	2017-08-07	public	fastq,sra	gs,ncbi,s3	gs.US,ncbi.public,s3.us-east-1	Stool	Not collected	Not collected	SRX10655417	Bangladesh	Asia	Bangladesh: Dhaka	Illumina HiSeq 4000	https://www.biorxiv.org/content/10.1101/2020.12.16.423150v131	Not collected	Vibrio_cholerae_isolate_BFS619	PAIRED	RANDOM	GENOMIC	2	Vibrio cholerae	ILLUMINA	Not applicable	2021-09-29T00:00:00Z	BFS619	SRP315805	BFS619
SRR14297583	WGS	302	827335040	PRJNA723557	SAMN18821864	MIGS.ba	349314440	UNIVERSITY OF CALIFORNIA BERKELEY	2017-09-18	public	fastq,sra	gs,ncbi,s3	gs.US,ncbi.public,s3.us-east-1	Stool	Not collected	Not collected	SRX10655416	Bangladesh	Asia	Bangladesh: Dhaka	Illumina HiSeq 4000	https://www.biorxiv.org/content/10.1101/2020.12.16.423150v15	Not collected	Vibrio_cholerae_isolate_ACM602	PAIRED	RANDOM	GENOMIC	2	Vibrio cholerae	ILLUMINA	Not applicable	2021-09-29T00:00:00Z	ACM602	SRP315805	BFS159
SRR14297584	WGS	269	299511135	PRJNA723557	SAMN18821981	MIGS.ba	127997708	UNIVERSITY OF CALIFORNIA BERKELEY	2017-09-18	public	fastq,sra	gs,ncbi,s3	gs.US,ncbi.public,s3.us-east-1	Stool	Not collected	Not collected	SRX10655415	Bangladesh	Asia	Bangladesh: Dhaka	Illumina HiSeq 4000	https://www.biorxiv.org/content/10.1101/2020.12.16.423150v132	Not collected	Vibrio_cholerae_isolate_BFS622	PAIRED	RANDOM	GENOMIC	2	Vibrio cholerae	ILLUMINA	Not applicable	2021-09-29T00:00:00Z	BFS622	SRP315805	BFS622
SRR14297585	WGS	266	318858438	PRJNA723557	SAMN18821982	MIGS.ba	135968842	UNIVERSITY OF CALIFORNIA BERKELEY	2017-10-02	public	fastq,sra	gs,ncbi,s3	gs.US,ncbi.public,s3.us-east-1	Stool	Not collected	Not collected	SRX10655414	Bangladesh	Asia	Bangladesh: Dhaka	Illumina HiSeq 4000	https://www.biorxiv.org/content/10.1101/2020.12.16.423150v133	Not collected	Vibrio_cholerae_isolate_BFS623	PAIRED	RANDOM	GENOMIC	2	Vibrio cholerae	ILLUMINA	Not applicable	2021-09-29T00:00:00Z	BFS623	SRP315805	BFS623
SRR14297586	WGS	271	264385851	PRJNA723557	SAMN18821983	MIGS.ba	112990348	UNIVERSITY OF CALIFORNIA BERKELEY	2017-11-12	public	fastq,sra	gs,ncbi,s3	gs.US,ncbi.public,s3.us-east-1	Stool	Not collected	Not collected	SRX10655413	Bangladesh	Asia	Bangladesh: Dhaka	Illumina HiSeq 4000	https://www.biorxiv.org/content/10.1101/2020.12.16.423150v134	Not collected	Vibrio_cholerae_isolate_BFS625	PAIRED	RANDOM	GENOMIC	2	Vibrio cholerae	ILLUMINA	Not applicable	2021-09-29T00:00:00Z	BFS625	SRP315805	BFS625
SRR14297587	WGS	269	263714949	PRJNA723557	SAMN18821984	MIGS.ba	113343960	UNIVERSITY OF CALIFORNIA BERKELEY	2017-12-20	public	fastq,sra	gs,ncbi,s3	gs.US,ncbi.public,s3.us-east-1	Stool	Not collected	Not collected	SRX10655412	Bangladesh	Asia	Bangladesh: Dhaka	Illumina HiSeq 4000	https://www.biorxiv.org/content/10.1101/2020.12.16.423150v135	Not collected	Vibrio_cholerae_isolate_BFS626	PAIRED	RANDOM	GENOMIC	2	Vibrio cholerae	ILLUMINA	Not applicable	2021-09-29T00:00:00Z	BFS626	SRP315805	BFS626
SRR14297588	WGS	272	2359110174	PRJNA723557	SAMN18821985	MIGS.ba	1004730548	UNIVERSITY OF CALIFORNIA BERKELEY	2017-05-04	public	fastq,sra	gs,ncbi,s3	gs.US,ncbi.public,s3.us-east-1	Stool	Not collected	Not collected	SRX10655411	Bangladesh	Asia	Bangladesh: Mathbaria	Illumina HiSeq 4000	https://www.biorxiv.org/content/10.1101/2020.12.16.423150v136	Not collected	Vibrio_cholerae_isolate_BFS630	PAIRED	RANDOM	GENOMIC	2	Vibrio cholerae	ILLUMINA	Not applicable	2021-09-29T00:00:00Z	BFS630	SRP315805	BFS630
SRR14297589	WGS	270	393650192	PRJNA723557	SAMN18821986	MIGS.ba	167530668	UNIVERSITY OF CALIFORNIA BERKELEY	2017	public	fastq,sra	gs,ncbi,s3	gs.US,ncbi.public,s3.us-east-1	Water	Not collected	Not collected	SRX10655410	Bangladesh	Asia	Bangladesh: Dhaka	Illumina HiSeq 4000	https://www.biorxiv.org/content/10.1101/2020.12.16.423150v137	Not collected	Vibrio_cholerae_isolate_BFS631	PAIRED	RANDOM	GENOMIC	2	Vibrio cholerae	ILLUMINA	Not applicable	2021-09-29T00:00:00Z	BFS631	SRP315805	BFS631
SRR14297590	WGS	257	484070408	PRJNA723557	SAMN18821987	MIGS.ba	202950444	UNIVERSITY OF CALIFORNIA BERKELEY	2017	public	fastq,sra	gs,ncbi,s3	gs.US,ncbi.public,s3.us-east-1	Water	Not collected	Not collected	SRX10655409	Bangladesh	Asia	Bangladesh: Mathbaria	Illumina HiSeq 4000	https://www.biorxiv.org/content/10.1101/2020.12.16.423150v138	Not collected	Vibrio_cholerae_isolate_BFS635	PAIRED	RANDOM	GENOMIC	2	Vibrio cholerae	ILLUMINA	Not applicable	2021-09-29T00:00:00Z	BFS635	SRP315805	BFS635
SRR14297591	WGS	299	738980400	PRJNA723557	SAMN18821988	MIGS.ba	263220493	UNIVERSITY OF CALIFORNIA BERKELEY	2002-04-02	public	fastq,sra	gs,ncbi,s3	gs.US,ncbi.public,s3.us-east-1	Stool	Not collected	Not collected	SRX10655408	Bangladesh	Asia	Bangladesh: Dhaka	Illumina HiSeq 4000	https://www.biorxiv.org/content/10.1101/2020.12.16.423150v139	Not collected	Vibrio_cholerae_isolate_CIRS120	PAIRED	RANDOM	GENOMIC	2	Vibrio cholerae	ILLUMINA	Not applicable	2021-09-29T00:00:00Z	CIRS120	SRP315805	BFS307
SRR14297592	WGS	299	556137900	PRJNA723557	SAMN18821989	MIGS.ba	204337540	UNIVERSITY OF CALIFORNIA BERKELEY	2002-04-10	public	fastq,sra	gs,ncbi,s3	gs.US,ncbi.public,s3.us-east-1	Stool	Not collected	Not collected	SRX10655407	Bangladesh	Asia	Bangladesh: Dhaka	Illumina HiSeq 4000	https://www.biorxiv.org/content/10.1101/2020.12.16.423150v140	Not collected	Vibrio_cholerae_isolate_CIRS1250	PAIRED	RANDOM	GENOMIC	2	Vibrio cholerae	ILLUMINA	Not applicable	2021-09-29T00:00:00Z	CIRS1250	SRP315805	BFS308
SRR14297593	WGS	299	469540800	PRJNA723557	SAMN18821990	MIGS.ba	166716655	UNIVERSITY OF CALIFORNIA BERKELEY	2002-04-16	public	fastq,sra	gs,ncbi,s3	gs.US,ncbi.public,s3.us-east-1	Stool	Not collected	Not collected	SRX10655406	Bangladesh	Asia	Bangladesh: Dhaka	Illumina HiSeq 4000	https://www.biorxiv.org/content/10.1101/2020.12.16.423150v141	Not collected	Vibrio_cholerae_isolate_CIRS1253	PAIRED	RANDOM	GENOMIC	2	Vibrio cholerae	ILLUMINA	Not applicable	2021-09-29T00:00:00Z	CIRS1253	SRP315805	BFS309
SRR14297594	WGS	302	824310208	PRJNA723557	SAMN18821865	MIGS.ba	348723070	UNIVERSITY OF CALIFORNIA BERKELEY	2017-09-18	public	fastq,sra	gs,ncbi,s3	gs.US,ncbi.public,s3.us-east-1	Stool	Not collected	Not collected	SRX10655405	Bangladesh	Asia	Bangladesh: Dhaka	Illumina HiSeq 4000	https://www.biorxiv.org/content/10.1101/2020.12.16.423150v16	Not collected	Vibrio_cholerae_isolate_ACM603	PAIRED	RANDOM	GENOMIC	2	Vibrio cholerae	ILLUMINA	Not applicable	2021-09-29T00:00:00Z	ACM603	SRP315805	BFS160
SRR14297595	WGS	299	537965550	PRJNA723557	SAMN18821991	MIGS.ba	194617147	UNIVERSITY OF CALIFORNIA BERKELEY	2003-03-17	public	fastq,sra	gs,ncbi,s3	gs.US,ncbi.public,s3.us-east-1	Stool	Not collected	Not collected	SRX10655404	Bangladesh	Asia	Bangladesh: Dhaka	Illumina HiSeq 4000	https://www.biorxiv.org/content/10.1101/2020.12.16.423150v142	Not collected	Vibrio_cholerae_isolate_CIRS2082	PAIRED	RANDOM	GENOMIC	2	Vibrio cholerae	ILLUMINA	Not applicable	2021-09-29T00:00:00Z	CIRS2082	SRP315805	BFS310
SRR14297596	WGS	299	405902850	PRJNA723557	SAMN18821992	MIGS.ba	146077054	UNIVERSITY OF CALIFORNIA BERKELEY	2003-09-08	public	fastq,sra	gs,ncbi,s3	gs.US,ncbi.public,s3.us-east-1	Stool	Not collected	Not collected	SRX10655403	Bangladesh	Asia	Bangladesh: Dhaka	Illumina HiSeq 4000	https://www.biorxiv.org/content/10.1101/2020.12.16.423150v143	Not collected	Vibrio_cholerae_isolate_CIRS263	PAIRED	RANDOM	GENOMIC	2	Vibrio cholerae	ILLUMINA	Not applicable	2021-09-29T00:00:00Z	CIRS263	SRP315805	BFS311
SRR14297597	WGS	299	407613450	PRJNA723557	SAMN18821993	MIGS.ba	145748827	UNIVERSITY OF CALIFORNIA BERKELEY	2005-03-26	public	fastq,sra	gs,ncbi,s3	gs.US,ncbi.public,s3.us-east-1	Stool	Not collected	Not collected	SRX10655402	Bangladesh	Asia	Bangladesh: Dhaka	Illumina HiSeq 4000	https://www.biorxiv.org/content/10.1101/2020.12.16.423150v144	Not collected	Vibrio_cholerae_isolate_CIRS3443	PAIRED	RANDOM	GENOMIC	2	Vibrio cholerae	ILLUMINA	Not applicable	2021-09-29T00:00:00Z	CIRS3443	SRP315805	BFS312
SRR14297598	WGS	299	598178700	PRJNA723557	SAMN18821994	MIGS.ba	214007357	UNIVERSITY OF CALIFORNIA BERKELEY	2001-04-15	public	fastq,sra	gs,ncbi,s3	gs.US,ncbi.public,s3.us-east-1	Stool	Not collected	Not collected	SRX10655401	Bangladesh	Asia	Bangladesh: Dhaka	Illumina HiSeq 4000	https://www.biorxiv.org/content/10.1101/2020.12.16.423150v145	Not collected	Vibrio_cholerae_isolate_CIRS8	PAIRED	RANDOM	GENOMIC	2	Vibrio cholerae	ILLUMINA	Not applicable	2021-09-29T00:00:00Z	CIRS8	SRP315805	BFS306
SRR14297599	WGS	302	348227140	PRJNA723557	SAMN18821995	MIGS.ba	148400437	UNIVERSITY OF CALIFORNIA BERKELEY	2017-04-27	public	fastq,sra	gs,ncbi,s3	gs.US,ncbi.public,s3.us-east-1	Stool	Not collected	Not collected	SRX10655400	Bangladesh	Asia	Bangladesh: Dhaka	Illumina HiSeq 4000	https://www.biorxiv.org/content/10.1101/2020.12.16.423150v146	Not collected	Vibrio_cholerae_isolate_D11_SGH_247	PAIRED	RANDOM	GENOMIC	2	Vibrio cholerae	ILLUMINA	Not applicable	2021-09-29T00:00:00Z	D11_SGH_247	SRP315805	BFS050
SRR14297600	WGS	299	511793250	PRJNA723557	SAMN18821996	MIGS.ba	180471632	UNIVERSITY OF CALIFORNIA BERKELEY	2011	public	fastq,sra	gs,ncbi,s3	gs.US,ncbi.public,s3.us-east-1	Stool	Not collected	Not collected	SRX10655399	Bangladesh	Asia	Bangladesh: Dhaka	Illumina HiSeq 4000	https://www.biorxiv.org/content/10.1101/2020.12.16.423150v147	Not collected	Vibrio_cholerae_isolate_KS709	PAIRED	RANDOM	GENOMIC	2	Vibrio cholerae	ILLUMINA	Not applicable	2021-09-29T00:00:00Z	KS709	SRP315805	KS709
SRR14297601	WGS	299	638537250	PRJNA723557	SAMN18821997	MIGS.ba	233093749	UNIVERSITY OF CALIFORNIA BERKELEY	2011	public	fastq,sra	gs,ncbi,s3	gs.US,ncbi.public,s3.us-east-1	Stool	Not collected	Not collected	SRX10655398	Bangladesh	Asia	Bangladesh: Dhaka	Illumina HiSeq 4000	https://www.biorxiv.org/content/10.1101/2020.12.16.423150v148	Not collected	Vibrio_cholerae_isolate_KS710	PAIRED	RANDOM	GENOMIC	2	Vibrio cholerae	ILLUMINA	Not applicable	2021-09-29T00:00:00Z	KS710	SRP315805	KS710
SRR14297602	WGS	299	574516200	PRJNA723557	SAMN18821998	MIGS.ba	208102641	UNIVERSITY OF CALIFORNIA BERKELEY	2011	public	fastq,sra	gs,ncbi,s3	gs.US,ncbi.public,s3.us-east-1	Stool	Not collected	Not collected	SRX10655397	Bangladesh	Asia	Bangladesh: Dhaka	Illumina HiSeq 4000	https://www.biorxiv.org/content/10.1101/2020.12.16.423150v149	Not collected	Vibrio_cholerae_isolate_KS711	PAIRED	RANDOM	GENOMIC	2	Vibrio cholerae	ILLUMINA	Not applicable	2021-09-29T00:00:00Z	KS711	SRP315805	KS711
SRR14297603	WGS	299	650182950	PRJNA723557	SAMN18821999	MIGS.ba	238048294	UNIVERSITY OF CALIFORNIA BERKELEY	2011	public	fastq,sra	gs,ncbi,s3	gs.US,ncbi.public,s3.us-east-1	Stool	Not collected	Not collected	SRX10655396	Bangladesh	Asia	Bangladesh: Dhaka	Illumina HiSeq 4000	https://www.biorxiv.org/content/10.1101/2020.12.16.423150v150	Not collected	Vibrio_cholerae_isolate_KS712	PAIRED	RANDOM	GENOMIC	2	Vibrio cholerae	ILLUMINA	Not applicable	2021-09-29T00:00:00Z	KS712	SRP315805	KS712
SRR14297604	WGS	299	540006150	PRJNA723557	SAMN18822000	MIGS.ba	198768975	UNIVERSITY OF CALIFORNIA BERKELEY	2011	public	fastq,sra	gs,ncbi,s3	gs.US,ncbi.public,s3.us-east-1	Stool	Not collected	Not collected	SRX10655395	Bangladesh	Asia	Bangladesh: Dhaka	Illumina HiSeq 4000	https://www.biorxiv.org/content/10.1101/2020.12.16.423150v151	Not collected	Vibrio_cholerae_isolate_KS713	PAIRED	RANDOM	GENOMIC	2	Vibrio cholerae	ILLUMINA	Not applicable	2021-09-29T00:00:00Z	KS713	SRP315805	KS713
SRR14297605	WGS	302	1081313416	PRJNA723557	SAMN18821866	MIGS.ba	434494000	UNIVERSITY OF CALIFORNIA BERKELEY	2016-12-11	public	fastq,sra	gs,ncbi,s3	gs.US,ncbi.public,s3.us-east-1	Stool	Not collected	Not collected	SRX10655394	Bangladesh	Asia	Bangladesh: Dhaka	Illumina HiSeq 4000	https://www.biorxiv.org/content/10.1101/2020.12.16.423150v17	Not collected	Vibrio_cholerae_isolate_ACM604	PAIRED	RANDOM	GENOMIC	2	Vibrio cholerae	ILLUMINA	Not applicable	2021-09-29T00:00:00Z	ACM604	SRP315805	BFS161
SRR14297606	WGS	299	312082350	PRJNA723557	SAMN18822001	MIGS.ba	113633392	UNIVERSITY OF CALIFORNIA BERKELEY	2013	public	fastq,sra	gs,ncbi,s3	gs.US,ncbi.public,s3.us-east-1	Stool	Not collected	Not collected	SRX10655393	Haiti	North America	Haiti	Illumina HiSeq 4000	https://www.biorxiv.org/content/10.1101/2020.12.16.423150v152	Not collected	Vibrio_cholerae_isolate_KS758	PAIRED	RANDOM	GENOMIC	2	Vibrio cholerae	ILLUMINA	Not applicable	2021-09-29T00:00:00Z	KS758	SRP315805	KS758
SRR14297607	WGS	299	341755050	PRJNA723557	SAMN18822002	MIGS.ba	127337536	UNIVERSITY OF CALIFORNIA BERKELEY	2013	public	fastq,sra	gs,ncbi,s3	gs.US,ncbi.public,s3.us-east-1	Stool	Not collected	Not collected	SRX10655392	Haiti	North America	Haiti	Illumina HiSeq 4000	https://www.biorxiv.org/content/10.1101/2020.12.16.423150v153	Not collected	Vibrio_cholerae_isolate_KS759	PAIRED	RANDOM	GENOMIC	2	Vibrio cholerae	ILLUMINA	Not applicable	2021-09-29T00:00:00Z	KS759	SRP315805	KS759
SRR14297608	WGS	299	468423600	PRJNA723557	SAMN18822003	MIGS.ba	179042877	UNIVERSITY OF CALIFORNIA BERKELEY	2013	public	fastq,sra	gs,ncbi,s3	gs.US,ncbi.public,s3.us-east-1	Stool	Not collected	Not collected	SRX10655391	Haiti	North America	Haiti	Illumina HiSeq 4000	https://www.biorxiv.org/content/10.1101/2020.12.16.423150v154	Not collected	Vibrio_cholerae_isolate_KS760	PAIRED	RANDOM	GENOMIC	2	Vibrio cholerae	ILLUMINA	Not applicable	2021-09-29T00:00:00Z	KS760	SRP315805	KS760
SRR14297609	WGS	299	576614400	PRJNA723557	SAMN18822004	MIGS.ba	210067955	UNIVERSITY OF CALIFORNIA BERKELEY	2013	public	fastq,sra	gs,ncbi,s3	gs.US,ncbi.public,s3.us-east-1	Stool	Not collected	Not collected	SRX10655390	Haiti	North America	Haiti	Illumina HiSeq 4000	https://www.biorxiv.org/content/10.1101/2020.12.16.423150v155	Not collected	Vibrio_cholerae_isolate_KS761	PAIRED	RANDOM	GENOMIC	2	Vibrio cholerae	ILLUMINA	Not applicable	2021-09-29T00:00:00Z	KS761	SRP315805	KS761
SRR14297610	WGS	302	454150016	PRJNA723557	SAMN18822005	MIGS.ba	196203556	UNIVERSITY OF CALIFORNIA BERKELEY	2017-05-03	public	fastq,sra	gs,ncbi,s3	gs.US,ncbi.public,s3.us-east-1	Stool	Not collected	Not collected	SRX10655389	Bangladesh	Asia	Bangladesh: Mathbaria	Illumina HiSeq 4000	https://www.biorxiv.org/content/10.1101/2020.12.16.423150v156	Not collected	Vibrio_cholerae_isolate_M16A_SGH_156	PAIRED	RANDOM	GENOMIC	2	Vibrio cholerae	ILLUMINA	Not applicable	2021-09-29T00:00:00Z	M16A_SGH_156	SRP315805	BFS022
SRR14297611	WGS	302	459389112	PRJNA723557	SAMN18822006	MIGS.ba	197429684	UNIVERSITY OF CALIFORNIA BERKELEY	2017-05-03	public	fastq,sra	gs,ncbi,s3	gs.US,ncbi.public,s3.us-east-1	Stool	Not collected	Not collected	SRX10655388	Bangladesh	Asia	Bangladesh: Mathbaria	Illumina HiSeq 4000	https://www.biorxiv.org/content/10.1101/2020.12.16.423150v157	Not collected	Vibrio_cholerae_isolate_M16B_SGH_157	PAIRED	RANDOM	GENOMIC	2	Vibrio cholerae	ILLUMINA	Not applicable	2021-09-29T00:00:00Z	M16B_SGH_157	SRP315805	BFS023
SRR14297612	WGS	302	331673916	PRJNA723557	SAMN18822007	MIGS.ba	142213064	UNIVERSITY OF CALIFORNIA BERKELEY	2017-05-03	public	fastq,sra	gs,ncbi,s3	gs.US,ncbi.public,s3.us-east-1	Stool	Not collected	Not collected	SRX10655387	Bangladesh	Asia	Bangladesh: Mathbaria	Illumina HiSeq 4000	https://www.biorxiv.org/content/10.1101/2020.12.16.423150v158	Not collected	Vibrio_cholerae_isolate_M16C_SGH_158	PAIRED	RANDOM	GENOMIC	2	Vibrio cholerae	ILLUMINA	Not applicable	2021-09-29T00:00:00Z	M16C_SGH_158	SRP315805	BFS024
SRR14297613	WGS	302	123884326	PRJNA723557	SAMN18822008	MIGS.ba	53063468	UNIVERSITY OF CALIFORNIA BERKELEY	2017-05-03	public	fastq,sra	gs,ncbi,s3	gs.US,ncbi.public,s3.us-east-1	Stool	Not collected	Not collected	SRX10655386	Bangladesh	Asia	Bangladesh: Mathbaria	Illumina HiSeq 4000	https://www.biorxiv.org/content/10.1101/2020.12.16.423150v159	Not collected	Vibrio_cholerae_isolate_M18_SGH_545	PAIRED	RANDOM	GENOMIC	2	Vibrio cholerae	ILLUMINA	Not applicable	2021-09-29T00:00:00Z	M18_SGH_545	SRP315805	BFS142
SRR14297614	WGS	299	345179100	PRJNA723557	SAMN18822009	MIGS.ba	121917411	UNIVERSITY OF CALIFORNIA BERKELEY	2007	public	fastq,sra	gs,ncbi,s3	gs.US,ncbi.public,s3.us-east-1	Stool	Not collected	Not collected	SRX10655385	Bangladesh	Asia	Bangladesh: Dhaka	Illumina HiSeq 4000	https://www.biorxiv.org/content/10.1101/2020.12.16.423150v160	Not collected	Vibrio_cholerae_isolate_PIC014	PAIRED	RANDOM	GENOMIC	2	Vibrio cholerae	ILLUMINA	Not applicable	2021-09-29T00:00:00Z	PIC014	SRP315805	BFS313
SRR14297615	WGS	299	633369450	PRJNA723557	SAMN18822010	MIGS.ba	233652024	UNIVERSITY OF CALIFORNIA BERKELEY	2008	public	fastq,sra	gs,ncbi,s3	gs.US,ncbi.public,s3.us-east-1	Stool	Not collected	Not collected	SRX10655384	Bangladesh	Asia	Bangladesh: Dhaka	Illumina HiSeq 4000	https://www.biorxiv.org/content/10.1101/2020.12.16.423150v161	Not collected	Vibrio_cholerae_isolate_PIC038	PAIRED	RANDOM	GENOMIC	2	Vibrio cholerae	ILLUMINA	Not applicable	2021-09-29T00:00:00Z	PIC038	SRP315805	BFS314
SRR14297616	WGS	302	748996240	PRJNA723557	SAMN18821867	MIGS.ba	301991592	UNIVERSITY OF CALIFORNIA BERKELEY	2017-10-04	public	fastq,sra	gs,ncbi,s3	gs.US,ncbi.public,s3.us-east-1	Stool	Not collected	Not collected	SRX10655383	Bangladesh	Asia	Bangladesh: Dhaka	Illumina HiSeq 4000	https://www.biorxiv.org/content/10.1101/2020.12.16.423150v18	Not collected	Vibrio_cholerae_isolate_ACM606	PAIRED	RANDOM	GENOMIC	2	Vibrio cholerae	ILLUMINA	Not applicable	2021-09-29T00:00:00Z	ACM606	SRP315805	BFS163
SRR14297617	WGS	299	401226600	PRJNA723557	SAMN18822011	MIGS.ba	151036681	UNIVERSITY OF CALIFORNIA BERKELEY	2008	public	fastq,sra	gs,ncbi,s3	gs.US,ncbi.public,s3.us-east-1	Stool	Not collected	Not collected	SRX10655382	Bangladesh	Asia	Bangladesh: Dhaka	Illumina HiSeq 4000	https://www.biorxiv.org/content/10.1101/2020.12.16.423150v162	Not collected	Vibrio_cholerae_isolate_PIC04801	PAIRED	RANDOM	GENOMIC	2	Vibrio cholerae	ILLUMINA	Not applicable	2021-09-29T00:00:00Z	PIC04801	SRP315805	BFS315
SRR14297618	WGS	299	351387300	PRJNA723557	SAMN18822012	MIGS.ba	129992586	UNIVERSITY OF CALIFORNIA BERKELEY	2009	public	fastq,sra	gs,ncbi,s3	gs.US,ncbi.public,s3.us-east-1	Stool	Not collected	Not collected	SRX10655381	Bangladesh	Asia	Bangladesh: Dhaka	Illumina HiSeq 4000	https://www.biorxiv.org/content/10.1101/2020.12.16.423150v163	Not collected	Vibrio_cholerae_isolate_PIC0733	PAIRED	RANDOM	GENOMIC	2	Vibrio cholerae	ILLUMINA	Not applicable	2021-09-29T00:00:00Z	PIC0733	SRP315805	BFS316
SRR14297619	WGS	299	535766400	PRJNA723557	SAMN18822013	MIGS.ba	205247714	UNIVERSITY OF CALIFORNIA BERKELEY	2009	public	fastq,sra	gs,ncbi,s3	gs.US,ncbi.public,s3.us-east-1	Stool	Not collected	Not collected	SRX10655380	Bangladesh	Asia	Bangladesh: Dhaka	Illumina HiSeq 4000	https://www.biorxiv.org/content/10.1101/2020.12.16.423150v164	Not collected	Vibrio_cholerae_isolate_PIC090	PAIRED	RANDOM	GENOMIC	2	Vibrio cholerae	ILLUMINA	Not applicable	2021-09-29T00:00:00Z	PIC090	SRP315805	BFS317
SRR14297620	WGS	299	312996900	PRJNA723557	SAMN18822016	MIGS.ba	114091867	UNIVERSITY OF CALIFORNIA BERKELEY	2010	public	fastq,sra	gs,ncbi,s3	gs.US,ncbi.public,s3.us-east-1	Stool	Not collected	Not collected	SRX10655379	Bangladesh	Asia	Bangladesh: Dhaka	Illumina HiSeq 4000	https://www.biorxiv.org/content/10.1101/2020.12.16.423150v167	Not collected	Vibrio_cholerae_isolate_PIC151	PAIRED	RANDOM	GENOMIC	2	Vibrio cholerae	ILLUMINA	Not applicable	2021-09-29T00:00:00Z	PIC151	SRP315805	BFS320
SRR14297621	WGS	299	329852400	PRJNA723557	SAMN18822017	MIGS.ba	120886587	UNIVERSITY OF CALIFORNIA BERKELEY	2011	public	fastq,sra	gs,ncbi,s3	gs.US,ncbi.public,s3.us-east-1	Stool	Not collected	Not collected	SRX10655378	Bangladesh	Asia	Bangladesh: Dhaka	Illumina HiSeq 4000	https://www.biorxiv.org/content/10.1101/2020.12.16.423150v168	Not collected	Vibrio_cholerae_isolate_PIC1511	PAIRED	RANDOM	GENOMIC	2	Vibrio cholerae	ILLUMINA	Not applicable	2021-09-29T00:00:00Z	PIC1511	SRP315805	BFS321
SRR14297622	WGS	300	354927000	PRJNA723557	SAMN18822018	MIGS.ba	147630357	UNIVERSITY OF CALIFORNIA BERKELEY	2017-05-16	public	fastq,sra	gs,ncbi,s3	gs.US,ncbi.public,s3.us-east-1	Stool	Not collected	Not collected	SRX10655377	Bangladesh	Asia	Bangladesh: Dhaka	Illumina HiSeq 4000	https://www.biorxiv.org/content/10.1101/2020.12.16.423150v169	Not collected	Vibrio_cholerae_isolate_SGHACM588	PAIRED	RANDOM	GENOMIC	2	Vibrio cholerae	ILLUMINA	Not applicable	2021-09-29T00:00:00Z	SGHACM588	SRP315805	BFS145
SRR14297623	WGS	300	534087300	PRJNA723557	SAMN18822019	MIGS.ba	238125717	UNIVERSITY OF CALIFORNIA BERKELEY	2017-05-25	public	fastq,sra	gs,ncbi,s3	gs.US,ncbi.public,s3.us-east-1	Stool	Not collected	Not collected	SRX10655376	Bangladesh	Asia	Bangladesh: Dhaka	Illumina HiSeq 4000	https://www.biorxiv.org/content/10.1101/2020.12.16.423150v170	Not collected	Vibrio_cholerae_isolate_SGHACM594	PAIRED	RANDOM	GENOMIC	2	Vibrio cholerae	ILLUMINA	Not applicable	2021-09-29T00:00:00Z	SGHACM594	SRP315805	BFS151
SRR14297624	WGS	300	264413700	PRJNA723557	SAMN18822020	MIGS.ba	121013348	UNIVERSITY OF CALIFORNIA BERKELEY	2017-10-04	public	fastq,sra	gs,ncbi,s3	gs.US,ncbi.public,s3.us-east-1	Stool	Not collected	Not collected	SRX10655375	Bangladesh	Asia	Bangladesh: Dhaka	Illumina HiSeq 4000	https://www.biorxiv.org/content/10.1101/2020.12.16.423150v171	Not collected	Vibrio_cholerae_isolate_SGHACM607	PAIRED	RANDOM	GENOMIC	2	Vibrio cholerae	ILLUMINA	Not applicable	2021-09-29T00:00:00Z	SGHACM607	SRP315805	BFS164
SRR14297625	WGS	302	547921318	PRJNA723557	SAMN18821868	MIGS.ba	240594716	UNIVERSITY OF CALIFORNIA BERKELEY	2017-06-03	public	fastq,sra	gs,ncbi,s3	gs.US,ncbi.public,s3.us-east-1	Stool	Not collected	Not collected	SRX10655374	Bangladesh	Asia	Bangladesh: Dhaka	Illumina HiSeq 4000	https://www.biorxiv.org/content/10.1101/2020.12.16.423150v19	Not collected	Vibrio_cholerae_isolate_ACM608	PAIRED	RANDOM	GENOMIC	2	Vibrio cholerae	ILLUMINA	Not applicable	2021-09-29T00:00:00Z	ACM608	SRP315805	BFS165
SRR14297626	WGS	300	418616700	PRJNA723557	SAMN18822021	MIGS.ba	194173582	UNIVERSITY OF CALIFORNIA BERKELEY	2017-05-06	public	fastq,sra	gs,ncbi,s3	gs.US,ncbi.public,s3.us-east-1	Stool	Not collected	Not collected	SRX10655373	Bangladesh	Asia	Bangladesh: Dhaka	Illumina HiSeq 4000	https://www.biorxiv.org/content/10.1101/2020.12.16.423150v172	Not collected	Vibrio_cholerae_isolate_SGHACM615	PAIRED	RANDOM	GENOMIC	2	Vibrio cholerae	ILLUMINA	Not applicable	2021-09-29T00:00:00Z	SGHACM615	SRP315805	BFS170
SRR14297627	WGS	300	276557700	PRJNA723557	SAMN18822022	MIGS.ba	128353026	UNIVERSITY OF CALIFORNIA BERKELEY	2017-05-16	public	fastq,sra	gs,ncbi,s3	gs.US,ncbi.public,s3.us-east-1	Stool	Not collected	Not collected	SRX10655372	Bangladesh	Asia	Bangladesh: Dhaka	Illumina HiSeq 4000	https://www.biorxiv.org/content/10.1101/2020.12.16.423150v173	Not collected	Vibrio_cholerae_isolate_SGHACM619	PAIRED	RANDOM	GENOMIC	2	Vibrio cholerae	ILLUMINA	Not applicable	2021-09-29T00:00:00Z	SGHACM619	SRP315805	BFS174
SRR14297628	WGS	300	272110200	PRJNA723557	SAMN18822023	MIGS.ba	129230783	UNIVERSITY OF CALIFORNIA BERKELEY	2017-05-16	public	fastq,sra	gs,ncbi,s3	gs.US,ncbi.public,s3.us-east-1	Stool	Not collected	Not collected	SRX10655371	Bangladesh	Asia	Bangladesh: Dhaka	Illumina HiSeq 4000	https://www.biorxiv.org/content/10.1101/2020.12.16.423150v174	Not collected	Vibrio_cholerae_isolate_SGHSGH179	PAIRED	RANDOM	GENOMIC	2	Vibrio cholerae	ILLUMINA	Not applicable	2021-09-29T00:00:00Z	SGHSGH179	SRP315805	BFS034
SRR14297629	WGS	302	606992518	PRJNA723557	SAMN18821853	MIGS.ba	256651310	UNIVERSITY OF CALIFORNIA BERKELEY	2017-04-24	public	fastq,sra	gs,ncbi,s3	gs.US,ncbi.public,s3.us-east-1	Stool	Not collected	Not collected	SRX10655370	Bangladesh	Asia	Bangladesh: Mathbaria	Illumina HiSeq 4000	https://www.biorxiv.org/content/10.1101/2020.12.16.423150v4	Not collected	Vibrio_cholerae_isolate_7c	PAIRED	RANDOM	GENOMIC	2	Vibrio cholerae	ILLUMINA	Not applicable	2021-09-29T00:00:00Z	7c	SRP315805	BFS021
SRR14297630	WGS	302	345835300	PRJNA723557	SAMN18822061	MIGS.ba	145178054	UNIVERSITY OF CALIFORNIA BERKELEY	2014-07-10	public	fastq,sra	gs,ncbi,s3	gs.US,ncbi.public,s3.us-east-1	Water	Not collected	Not collected	SRX10655369	Bangladesh	Asia	Bangladesh: Dhaka	Illumina HiSeq 4000	https://www.biorxiv.org/content/10.1101/2020.12.16.423150v212	Not collected	Vibrio_cholerae_isolate_VCID_42	PAIRED	RANDOM	GENOMIC	2	Vibrio cholerae	ILLUMINA	Not applicable	2021-09-29T00:00:00Z	VCID_42	SRP315805	VCID_42
SRR14297631	WGS	302	137059076	PRJNA723557	SAMN18822062	MIGS.ba	58532082	UNIVERSITY OF CALIFORNIA BERKELEY	2014-09-11	public	fastq,sra	gs,ncbi,s3	gs.US,ncbi.public,s3.us-east-1	Water	Not collected	Not collected	SRX10655368	Bangladesh	Asia	Bangladesh: Dhaka	Illumina HiSeq 4000	https://www.biorxiv.org/content/10.1101/2020.12.16.423150v213	Not collected	Vibrio_cholerae_isolate_VCID_43	PAIRED	RANDOM	GENOMIC	2	Vibrio cholerae	ILLUMINA	Not applicable	2021-09-29T00:00:00Z	VCID_43	SRP315805	VCID_43
SRR14297632	WGS	302	495874940	PRJNA723557	SAMN18822063	MIGS.ba	212958984	UNIVERSITY OF CALIFORNIA BERKELEY	2014-01-15	public	fastq,sra	gs,ncbi,s3	gs.US,ncbi.public,s3.us-east-1	Stool	Not collected	Not collected	SRX10655367	Bangladesh	Asia	Bangladesh: Dhaka	Illumina HiSeq 4000	https://www.biorxiv.org/content/10.1101/2020.12.16.423150v214	Not collected	Vibrio_cholerae_isolate_VCID_44	PAIRED	RANDOM	GENOMIC	2	Vibrio cholerae	ILLUMINA	Not applicable	2021-09-29T00:00:00Z	VCID_44	SRP315805	VCID_44
SRR14297633	WGS	302	452538846	PRJNA723557	SAMN18822065	MIGS.ba	194678714	UNIVERSITY OF CALIFORNIA BERKELEY	2014-04-06	public	fastq,sra	gs,ncbi,s3	gs.US,ncbi.public,s3.us-east-1	Stool	Not collected	Not collected	SRX10655366	Bangladesh	Asia	Bangladesh: Dhaka	Illumina HiSeq 4000	https://www.biorxiv.org/content/10.1101/2020.12.16.423150v216	Not collected	Vibrio_cholerae_isolate_VCID_46	PAIRED	RANDOM	GENOMIC	2	Vibrio cholerae	ILLUMINA	Not applicable	2021-09-29T00:00:00Z	VCID_46	SRP315805	VCID_46
SRR14297634	WGS	302	494584192	PRJNA723557	SAMN18822066	MIGS.ba	208859600	UNIVERSITY OF CALIFORNIA BERKELEY	2014-05-06	public	fastq,sra	gs,ncbi,s3	gs.US,ncbi.public,s3.us-east-1	Stool	Not collected	Not collected	SRX10655365	Bangladesh	Asia	Bangladesh: Dhaka	Illumina HiSeq 4000	https://www.biorxiv.org/content/10.1101/2020.12.16.423150v217	Not collected	Vibrio_cholerae_isolate_VCID_47	PAIRED	RANDOM	GENOMIC	2	Vibrio cholerae	ILLUMINA	Not applicable	2021-09-29T00:00:00Z	VCID_47	SRP315805	VCID_47
SRR14297635	WGS	302	1142494992	PRJNA723557	SAMN18822067	MIGS.ba	472433667	UNIVERSITY OF CALIFORNIA BERKELEY	2015-01-20	public	fastq,sra	gs,ncbi,s3	gs.US,ncbi.public,s3.us-east-1	Water	Not collected	Not collected	SRX10655364	Bangladesh	Asia	Bangladesh: Dhaka	Illumina HiSeq 4000	https://www.biorxiv.org/content/10.1101/2020.12.16.423150v218	Not collected	Vibrio_cholerae_isolate_VCID_48	PAIRED	RANDOM	GENOMIC	2	Vibrio cholerae	ILLUMINA	Not applicable	2021-09-29T00:00:00Z	VCID_48	SRP315805	VCID_48
SRR14297636	WGS	299	132515250	PRJNA723557	SAMN18821873	MIGS.ba	50599129	UNIVERSITY OF CALIFORNIA BERKELEY	2018-02-18	public	fastq,sra	gs,ncbi,s3	gs.US,ncbi.public,s3.us-east-1	Stool	Not collected	Not collected	SRX10655363	Bangladesh	Asia	Bangladesh: Dhaka	Illumina HiSeq 4000	https://www.biorxiv.org/content/10.1101/2020.12.16.423150v24	Not collected	Vibrio_cholerae_isolate_BFS012	PAIRED	RANDOM	GENOMIC	2	Vibrio cholerae	ILLUMINA	Not applicable	2021-09-29T00:00:00Z	BFS012	SRP315805	BFS012
SRR14297637	WGS	302	375265200	PRJNA723557	SAMN18822071	MIGS.ba	158678513	UNIVERSITY OF CALIFORNIA BERKELEY	2015-05-13	public	fastq,sra	gs,ncbi,s3	gs.US,ncbi.public,s3.us-east-1	Stool	Not collected	Not collected	SRX10655362	Bangladesh	Asia	Bangladesh: Dhaka	Illumina HiSeq 4000	https://www.biorxiv.org/content/10.1101/2020.12.16.423150v222	Not collected	Vibrio_cholerae_isolate_VCID_52	PAIRED	RANDOM	GENOMIC	2	Vibrio cholerae	ILLUMINA	Not applicable	2021-09-29T00:00:00Z	VCID_52	SRP315805	VCID_52
SRR14297638	WGS	302	463901898	PRJNA723557	SAMN18822072	MIGS.ba	194926203	UNIVERSITY OF CALIFORNIA BERKELEY	2015-06-10	public	fastq,sra	gs,ncbi,s3	gs.US,ncbi.public,s3.us-east-1	Stool	Not collected	Not collected	SRX10655361	Bangladesh	Asia	Bangladesh: Dhaka	Illumina HiSeq 4000	https://www.biorxiv.org/content/10.1101/2020.12.16.423150v223	Not collected	Vibrio_cholerae_isolate_VCID_53	PAIRED	RANDOM	GENOMIC	2	Vibrio cholerae	ILLUMINA	Not applicable	2021-09-29T00:00:00Z	VCID_53	SRP315805	VCID_53
SRR14297639	WGS	302	429104552	PRJNA723557	SAMN18822074	MIGS.ba	177524168	UNIVERSITY OF CALIFORNIA BERKELEY	2016-03-20	public	fastq,sra	gs,ncbi,s3	gs.US,ncbi.public,s3.us-east-1	Water	Not collected	Not collected	SRX10655360	Bangladesh	Asia	Bangladesh: Dhaka	Illumina HiSeq 4000	https://www.biorxiv.org/content/10.1101/2020.12.16.423150v225	Not collected	Vibrio_cholerae_isolate_VCID_55	PAIRED	RANDOM	GENOMIC	2	Vibrio cholerae	ILLUMINA	Not applicable	2021-09-29T00:00:00Z	VCID_55	SRP315805	VCID_55
SRR14297640	WGS	302	843207556	PRJNA723557	SAMN18822075	MIGS.ba	329736265	UNIVERSITY OF CALIFORNIA BERKELEY	2016-03-24	public	fastq,sra	gs,ncbi,s3	gs.US,ncbi.public,s3.us-east-1	Stool	Not collected	Not collected	SRX10655359	Bangladesh	Asia	Bangladesh: Dhaka	Illumina HiSeq 4000	https://www.biorxiv.org/content/10.1101/2020.12.16.423150v226	Not collected	Vibrio_cholerae_isolate_VCID_57	PAIRED	RANDOM	GENOMIC	2	Vibrio cholerae	ILLUMINA	Not applicable	2021-09-29T00:00:00Z	VCID_57	SRP315805	VCID_57
SRR14297641	WGS	302	371732404	PRJNA723557	SAMN18822076	MIGS.ba	156049288	UNIVERSITY OF CALIFORNIA BERKELEY	2016-05-22	public	fastq,sra	gs,ncbi,s3	gs.US,ncbi.public,s3.us-east-1	Stool	Not collected	Not collected	SRX10655358	Bangladesh	Asia	Bangladesh: Dhaka	Illumina HiSeq 4000	https://www.biorxiv.org/content/10.1101/2020.12.16.423150v227	Not collected	Vibrio_cholerae_isolate_VCID_58	PAIRED	RANDOM	GENOMIC	2	Vibrio cholerae	ILLUMINA	Not applicable	2021-09-29T00:00:00Z	VCID_58	SRP315805	VCID_58
SRR14297642	WGS	302	301660854	PRJNA723557	SAMN18822078	MIGS.ba	122519939	UNIVERSITY OF CALIFORNIA BERKELEY	2013-04-01	public	fastq,sra	gs,ncbi,s3	gs.US,ncbi.public,s3.us-east-1	Stool	Not collected	Not collected	SRX10655357	Bangladesh	Asia	Bangladesh: Mathbaria	Illumina HiSeq 4000	https://www.biorxiv.org/content/10.1101/2020.12.16.423150v229	Not collected	Vibrio_cholerae_isolate_VCIM_10	PAIRED	RANDOM	GENOMIC	2	Vibrio cholerae	ILLUMINA	Not applicable	2021-09-29T00:00:00Z	VCIM_10	SRP315805	VCIM_10
SRR14297643	WGS	302	298327680	PRJNA723557	SAMN18822079	MIGS.ba	120073969	UNIVERSITY OF CALIFORNIA BERKELEY	2013-05-02	public	fastq,sra	gs,ncbi,s3	gs.US,ncbi.public,s3.us-east-1	Stool	Not collected	Not collected	SRX10655356	Bangladesh	Asia	Bangladesh: Mathbaria	Illumina HiSeq 4000	https://www.biorxiv.org/content/10.1101/2020.12.16.423150v230	Not collected	Vibrio_cholerae_isolate_VCIM_11	PAIRED	RANDOM	GENOMIC	2	Vibrio cholerae	ILLUMINA	Not applicable	2021-09-29T00:00:00Z	VCIM_11	SRP315805	VCIM_11
SRR14297644	WGS	302	456236534	PRJNA723557	SAMN18822080	MIGS.ba	183628956	UNIVERSITY OF CALIFORNIA BERKELEY	2013-03-19	public	fastq,sra	gs,ncbi,s3	gs.US,ncbi.public,s3.us-east-1	Stool	Not collected	Not collected	SRX10655355	Bangladesh	Asia	Bangladesh: Mathbaria	Illumina HiSeq 4000	https://www.biorxiv.org/content/10.1101/2020.12.16.423150v231	Not collected	Vibrio_cholerae_isolate_VCIM_12	PAIRED	RANDOM	GENOMIC	2	Vibrio cholerae	ILLUMINA	Not applicable	2021-09-29T00:00:00Z	VCIM_12	SRP315805	VCIM_12
SRR14297645	WGS	302	252130136	PRJNA723557	SAMN18822081	MIGS.ba	102704570	UNIVERSITY OF CALIFORNIA BERKELEY	2014-04-15	public	fastq,sra	gs,ncbi,s3	gs.US,ncbi.public,s3.us-east-1	Water	Not collected	Not collected	SRX10655354	Bangladesh	Asia	Bangladesh: Mathbaria	Illumina HiSeq 4000	https://www.biorxiv.org/content/10.1101/2020.12.16.423150v232	Not collected	Vibrio_cholerae_isolate_VCIM_13	PAIRED	RANDOM	GENOMIC	2	Vibrio cholerae	ILLUMINA	Not applicable	2021-09-29T00:00:00Z	VCIM_13	SRP315805	VCIM_13
SRR14297646	WGS	302	241154248	PRJNA723557	SAMN18822082	MIGS.ba	107146079	UNIVERSITY OF CALIFORNIA BERKELEY	2014-05-11	public	fastq,sra	gs,ncbi,s3	gs.US,ncbi.public,s3.us-east-1	Stool	Not collected	Not collected	SRX10655353	Bangladesh	Asia	Bangladesh: Mathbaria	Illumina HiSeq 4000	https://www.biorxiv.org/content/10.1101/2020.12.16.423150v233	Not collected	Vibrio_cholerae_isolate_VCIM_16	PAIRED	RANDOM	GENOMIC	2	Vibrio cholerae	ILLUMINA	Not applicable	2021-09-29T00:00:00Z	VCIM_16	SRP315805	VCIM_16
SRR14297647	WGS	302	277480016	PRJNA723557	SAMN18822083	MIGS.ba	117410978	UNIVERSITY OF CALIFORNIA BERKELEY	2014-06-01	public	fastq,sra	gs,ncbi,s3	gs.US,ncbi.public,s3.us-east-1	Stool	Not collected	Not collected	SRX10655352	Bangladesh	Asia	Bangladesh: Mathbaria	Illumina HiSeq 4000	https://www.biorxiv.org/content/10.1101/2020.12.16.423150v234	Not collected	Vibrio_cholerae_isolate_VCIM_18	PAIRED	RANDOM	GENOMIC	2	Vibrio cholerae	ILLUMINA	Not applicable	2021-09-29T00:00:00Z	VCIM_18	SRP315805	VCIM_18
SRR14297648	WGS	278	494941433	PRJNA723557	SAMN18821876	MIGS.ba	200923949	UNIVERSITY OF CALIFORNIA BERKELEY	2019-06-27	public	fastq,sra	gs,ncbi,s3	gs.US,ncbi.public,s3.us-east-1	Stool	Not collected	Not collected	SRX10655351	Bangladesh	Asia	Bangladesh: Mathbaria	Illumina HiSeq 4000	https://www.biorxiv.org/content/10.1101/2020.12.16.423150v27	Not collected	Vibrio_cholerae_isolate_BFS1	PAIRED	RANDOM	GENOMIC	2	Vibrio cholerae	ILLUMINA	Not applicable	2021-09-29T00:00:00Z	BFS1	SRP315805	BFS1
SRR14297649	WGS	298	228430500	PRJNA723557	SAMN18821877	MIGS.ba	88781071	UNIVERSITY OF CALIFORNIA BERKELEY	2017-04-15	public	fastq,sra	gs,ncbi,s3	gs.US,ncbi.public,s3.us-east-1	Stool	Not collected	Not collected	SRX10655350	Bangladesh	Asia	Bangladesh: Mathbaria	Illumina HiSeq 4000	https://www.biorxiv.org/content/10.1101/2020.12.16.423150v28	Not collected	Vibrio_cholerae_isolate_BFS105	PAIRED	RANDOM	GENOMIC	2	Vibrio cholerae	ILLUMINA	Not applicable	2021-09-29T00:00:00Z	BFS105	SRP315805	BFS105
SRR14297650	WGS	275	517457830	PRJNA723557	SAMN18821878	MIGS.ba	210315165	UNIVERSITY OF CALIFORNIA BERKELEY	2018-02-18	public	fastq,sra	gs,ncbi,s3	gs.US,ncbi.public,s3.us-east-1	Stool	Not collected	Not collected	SRX10655349	Bangladesh	Asia	Bangladesh: Dhaka	Illumina HiSeq 4000	https://www.biorxiv.org/content/10.1101/2020.12.16.423150v29	Not collected	Vibrio_cholerae_isolate_BFS11	PAIRED	RANDOM	GENOMIC	2	Vibrio cholerae	ILLUMINA	Not applicable	2021-09-29T00:00:00Z	BFS11	SRP315805	BFS11
SRR14297651	WGS	302	895348158	PRJNA723557	SAMN18821861	MIGS.ba	373608693	UNIVERSITY OF CALIFORNIA BERKELEY	2017-05-14	public	fastq,sra	gs,ncbi,s3	gs.US,ncbi.public,s3.us-east-1	Stool	Not collected	Not collected	SRX10655348	Bangladesh	Asia	Bangladesh: Dhaka	Illumina HiSeq 4000	https://www.biorxiv.org/content/10.1101/2020.12.16.423150v12	Not collected	Vibrio_cholerae_isolate_ACM598	PAIRED	RANDOM	GENOMIC	2	Vibrio cholerae	ILLUMINA	Not applicable	2021-09-29T00:00:00Z	ACM598	SRP315805	BFS155
SRR14297652	WGS	296	51435600	PRJNA723557	SAMN18821879	MIGS.ba	20941973	UNIVERSITY OF CALIFORNIA BERKELEY	2017-10-04	public	fastq,sra	gs,ncbi,s3	gs.US,ncbi.public,s3.us-east-1	Stool	Not collected	Not collected	SRX10655345	Bangladesh	Asia	Bangladesh: Dhaka	Illumina HiSeq 4000	https://www.biorxiv.org/content/10.1101/2020.12.16.423150v30	Not collected	Vibrio_cholerae_isolate_BFS164	PAIRED	RANDOM	GENOMIC	2	Vibrio cholerae	ILLUMINA	Not applicable	2021-09-29T00:00:00Z	BFS164	SRP315805	BFS164
SRR14297653	WGS	302	384991110	PRJNA723557	SAMN18821852	MIGS.ba	159144058	UNIVERSITY OF CALIFORNIA BERKELEY	2017-04-24	public	fastq,sra	gs,ncbi,s3	gs.US,ncbi.public,s3.us-east-1	Stool	Not collected	Not collected	SRX10655347	Bangladesh	Asia	Bangladesh: Mathbaria	Illumina HiSeq 4000	https://www.biorxiv.org/content/10.1101/2020.12.16.423150v3	Not collected	Vibrio_cholerae_isolate_7b	PAIRED	RANDOM	GENOMIC	2	Vibrio cholerae	ILLUMINA	Not applicable	2021-09-29T00:00:00Z	7b	SRP315805	BFS020
SRR14297654	WGS	302	630814278	PRJNA723557	SAMN18821851	MIGS.ba	264522492	UNIVERSITY OF CALIFORNIA BERKELEY	2017-04-24	public	fastq,sra	gs,ncbi,s3	gs.US,ncbi.public,s3.us-east-1	Stool	Not collected	Not collected	SRX10655346	Bangladesh	Asia	Bangladesh: Mathbaria	Illumina HiSeq 4000	https://www.biorxiv.org/content/10.1101/2020.12.16.423150v2	Not collected	Vibrio_cholerae_isolate_7a	PAIRED	RANDOM	GENOMIC	2	Vibrio cholerae	ILLUMINA	Not applicable	2021-09-29T00:00:00Z	7a	SRP315805	BFS019
SRR14297655	WGS	294	69617250	PRJNA723557	SAMN18821880	MIGS.ba	29996167	UNIVERSITY OF CALIFORNIA BERKELEY	2017-05-06	public	fastq,sra	gs,ncbi,s3	gs.US,ncbi.public,s3.us-east-1	Stool	Not collected	Not collected	SRX10655344	Bangladesh	Asia	Bangladesh: Dhaka	Illumina HiSeq 4000	https://www.biorxiv.org/content/10.1101/2020.12.16.423150v31	Not collected	Vibrio_cholerae_isolate_BFS170	PAIRED	RANDOM	GENOMIC	2	Vibrio cholerae	ILLUMINA	Not applicable	2021-09-29T00:00:00Z	BFS170	SRP315805	BFS170
SRR14297656	WGS	302	261460426	PRJNA723557	SAMN18821854	MIGS.ba	113617587	UNIVERSITY OF CALIFORNIA BERKELEY	2015-04-09	public	fastq,sra	gs,ncbi,s3	gs.US,ncbi.public,s3.us-east-1	Stool	Not collected	Not collected	SRX10655343	Bangladesh	Asia	Bangladesh: Dhaka	Illumina HiSeq 4000	https://www.biorxiv.org/content/10.1101/2020.12.16.423150v5	Not collected	Vibrio_cholerae_isolate_ACM583	PAIRED	RANDOM	GENOMIC	2	Vibrio cholerae	ILLUMINA	Not applicable	2021-09-29T00:00:00Z	ACM583	SRP315805	BFS742
SRR14297657	WGS	296	329938650	PRJNA723557	SAMN18821881	MIGS.ba	132101475	UNIVERSITY OF CALIFORNIA BERKELEY	2018-05-31	public	fastq,sra	gs,ncbi,s3	gs.US,ncbi.public,s3.us-east-1	Stool	Not collected	Not collected	SRX10655342	Bangladesh	Asia	Bangladesh: Mathbaria	Illumina HiSeq 4000	https://www.biorxiv.org/content/10.1101/2020.12.16.423150v32	Not collected	Vibrio_cholerae_isolate_BFS246	PAIRED	RANDOM	GENOMIC	2	Vibrio cholerae	ILLUMINA	Not applicable	2021-09-29T00:00:00Z	BFS246	SRP315805	BFS246
SRR14297658	WGS	298	323832300	PRJNA723557	SAMN18821882	MIGS.ba	126413572	UNIVERSITY OF CALIFORNIA BERKELEY	2018-05-31	public	fastq,sra	gs,ncbi,s3	gs.US,ncbi.public,s3.us-east-1	Stool	Not collected	Not collected	SRX10655341	Bangladesh	Asia	Bangladesh: Mathbaria	Illumina HiSeq 4000	https://www.biorxiv.org/content/10.1101/2020.12.16.423150v33	Not collected	Vibrio_cholerae_isolate_BFS247	PAIRED	RANDOM	GENOMIC	2	Vibrio cholerae	ILLUMINA	Not applicable	2021-09-29T00:00:00Z	BFS247	SRP315805	BFS247
SRR14297659	WGS	298	116779350	PRJNA723557	SAMN18821883	MIGS.ba	45920992	UNIVERSITY OF CALIFORNIA BERKELEY	2018-02-12	public	fastq,sra	gs,ncbi,s3	gs.US,ncbi.public,s3.us-east-1	Stool	Not collected	Not collected	SRX10655340	Bangladesh	Asia	Bangladesh: Dhaka	Illumina HiSeq 4000	https://www.biorxiv.org/content/10.1101/2020.12.16.423150v34	Not collected	Vibrio_cholerae_isolate_BFS292	PAIRED	RANDOM	GENOMIC	2	Vibrio cholerae	ILLUMINA	Not applicable	2021-09-29T00:00:00Z	BFS292	SRP315805	BFS292
SRR14297660	WGS	299	576466350	PRJNA723557	SAMN18821884	MIGS.ba	220643341	UNIVERSITY OF CALIFORNIA BERKELEY	2018-02-12	public	fastq,sra	gs,ncbi,s3	gs.US,ncbi.public,s3.us-east-1	Stool	Not collected	Not collected	SRX10655339	Bangladesh	Asia	Bangladesh: Dhaka	Illumina HiSeq 4000	https://www.biorxiv.org/content/10.1101/2020.12.16.423150v35	Not collected	Vibrio_cholerae_isolate_BFS293	PAIRED	RANDOM	GENOMIC	2	Vibrio cholerae	ILLUMINA	Not applicable	2021-09-29T00:00:00Z	BFS293	SRP315805	BFS293
SRR14297661	WGS	268	376092352	PRJNA723557	SAMN18821885	MIGS.ba	161210617	UNIVERSITY OF CALIFORNIA BERKELEY	2018-02-12	public	fastq,sra	gs,ncbi,s3	gs.US,ncbi.public,s3.us-east-1	Stool	Not collected	Not collected	SRX10655338	Bangladesh	Asia	Bangladesh: Dhaka	Illumina HiSeq 4000	https://www.biorxiv.org/content/10.1101/2020.12.16.423150v36	Not collected	Vibrio_cholerae_isolate_BFS474	PAIRED	RANDOM	GENOMIC	2	Vibrio cholerae	ILLUMINA	Not applicable	2021-09-29T00:00:00Z	BFS474	SRP315805	BFS474
SRR14297662	WGS	268	377070841	PRJNA723557	SAMN18821886	MIGS.ba	161020642	UNIVERSITY OF CALIFORNIA BERKELEY	2018-02-14	public	fastq,sra	gs,ncbi,s3	gs.US,ncbi.public,s3.us-east-1	Stool	Not collected	Not collected	SRX10655337	Bangladesh	Asia	Bangladesh: Dhaka	Illumina HiSeq 4000	https://www.biorxiv.org/content/10.1101/2020.12.16.423150v37	Not collected	Vibrio_cholerae_isolate_BFS475	PAIRED	RANDOM	GENOMIC	2	Vibrio cholerae	ILLUMINA	Not applicable	2021-09-29T00:00:00Z	BFS475	SRP315805	BFS475
SRR14297663	WGS	265	429899870	PRJNA723557	SAMN18821890	MIGS.ba	183683321	UNIVERSITY OF CALIFORNIA BERKELEY	2018-04-18	public	fastq,sra	gs,ncbi,s3	gs.US,ncbi.public,s3.us-east-1	Stool	Not collected	Not collected	SRX10655336	Bangladesh	Asia	Bangladesh: Dhaka	Illumina HiSeq 4000	https://www.biorxiv.org/content/10.1101/2020.12.16.423150v41	Not collected	Vibrio_cholerae_isolate_BFS479	PAIRED	RANDOM	GENOMIC	2	Vibrio cholerae	ILLUMINA	Not applicable	2021-09-29T00:00:00Z	BFS479	SRP315805	BFS479
SRR14297664	WGS	302	897728522	PRJNA723557	SAMN18821855	MIGS.ba	375345136	UNIVERSITY OF CALIFORNIA BERKELEY	2015-05-13	public	fastq,sra	gs,ncbi,s3	gs.US,ncbi.public,s3.us-east-1	Stool	Not collected	Not collected	SRX10655335	Bangladesh	Asia	Bangladesh: Dhaka	Illumina HiSeq 4000	https://www.biorxiv.org/content/10.1101/2020.12.16.423150v6	Not collected	Vibrio_cholerae_isolate_ACM584	PAIRED	RANDOM	GENOMIC	2	Vibrio cholerae	ILLUMINA	Not applicable	2021-09-29T00:00:00Z	ACM584	SRP315805	BFS743
SRR14297665	WGS	265	403143349	PRJNA723557	SAMN18821891	MIGS.ba	171771114	UNIVERSITY OF CALIFORNIA BERKELEY	2018-04-25	public	fastq,sra	gs,ncbi,s3	gs.US,ncbi.public,s3.us-east-1	Stool	Not collected	Not collected	SRX10655334	Bangladesh	Asia	Bangladesh: Dhaka	Illumina HiSeq 4000	https://www.biorxiv.org/content/10.1101/2020.12.16.423150v42	Not collected	Vibrio_cholerae_isolate_BFS480	PAIRED	RANDOM	GENOMIC	2	Vibrio cholerae	ILLUMINA	Not applicable	2021-09-29T00:00:00Z	BFS480	SRP315805	BFS480
SRR14297666	WGS	256	370889892	PRJNA723557	SAMN18821892	MIGS.ba	158404713	UNIVERSITY OF CALIFORNIA BERKELEY	2018-04-25	public	fastq,sra	gs,ncbi,s3	gs.US,ncbi.public,s3.us-east-1	Stool	Not collected	Not collected	SRX10655333	Bangladesh	Asia	Bangladesh: Dhaka	Illumina HiSeq 4000	https://www.biorxiv.org/content/10.1101/2020.12.16.423150v43	Not collected	Vibrio_cholerae_isolate_BFS481	PAIRED	RANDOM	GENOMIC	2	Vibrio cholerae	ILLUMINA	Not applicable	2021-09-29T00:00:00Z	BFS481	SRP315805	BFS481
SRR14297667	WGS	254	460806210	PRJNA723557	SAMN18821893	MIGS.ba	195308106	UNIVERSITY OF CALIFORNIA BERKELEY	2018-05-07	public	fastq,sra	gs,ncbi,s3	gs.US,ncbi.public,s3.us-east-1	Stool	Not collected	Not collected	SRX10655332	Bangladesh	Asia	Bangladesh: Dhaka	Illumina HiSeq 4000	https://www.biorxiv.org/content/10.1101/2020.12.16.423150v44	Not collected	Vibrio_cholerae_isolate_BFS482	PAIRED	RANDOM	GENOMIC	2	Vibrio cholerae	ILLUMINA	Not applicable	2021-09-29T00:00:00Z	BFS482	SRP315805	BFS482
SRR14297668	WGS	255	438473037	PRJNA723557	SAMN18821894	MIGS.ba	186950801	UNIVERSITY OF CALIFORNIA BERKELEY	2018-05-22	public	fastq,sra	gs,ncbi,s3	gs.US,ncbi.public,s3.us-east-1	Stool	Not collected	Not collected	SRX10655331	Bangladesh	Asia	Bangladesh: Dhaka	Illumina HiSeq 4000	https://www.biorxiv.org/content/10.1101/2020.12.16.423150v45	Not collected	Vibrio_cholerae_isolate_BFS483	PAIRED	RANDOM	GENOMIC	2	Vibrio cholerae	ILLUMINA	Not applicable	2021-09-29T00:00:00Z	BFS483	SRP315805	BFS483
SRR14297669	WGS	274	215118574	PRJNA723557	SAMN18821895	MIGS.ba	91870533	UNIVERSITY OF CALIFORNIA BERKELEY	2018-06-24	public	fastq,sra	gs,ncbi,s3	gs.US,ncbi.public,s3.us-east-1	Stool	Not collected	Not collected	SRX10655330	Bangladesh	Asia	Bangladesh: Dhaka	Illumina HiSeq 4000	https://www.biorxiv.org/content/10.1101/2020.12.16.423150v46	Not collected	Vibrio_cholerae_isolate_BFS484	PAIRED	RANDOM	GENOMIC	2	Vibrio cholerae	ILLUMINA	Not applicable	2021-09-29T00:00:00Z	BFS484	SRP315805	BFS484
SRR14297670	WGS	276	201965551	PRJNA723557	SAMN18821896	MIGS.ba	86714125	UNIVERSITY OF CALIFORNIA BERKELEY	2018-09-11	public	fastq,sra	gs,ncbi,s3	gs.US,ncbi.public,s3.us-east-1	Stool	Not collected	Not collected	SRX10655329	Bangladesh	Asia	Bangladesh: Dhaka	Illumina HiSeq 4000	https://www.biorxiv.org/content/10.1101/2020.12.16.423150v47	Not collected	Vibrio_cholerae_isolate_BFS485	PAIRED	RANDOM	GENOMIC	2	Vibrio cholerae	ILLUMINA	Not applicable	2021-09-29T00:00:00Z	BFS485	SRP315805	BFS485
SRR14297671	WGS	272	328987184	PRJNA723557	SAMN18821897	MIGS.ba	139718095	UNIVERSITY OF CALIFORNIA BERKELEY	2018-09-17	public	fastq,sra	gs,ncbi,s3	gs.US,ncbi.public,s3.us-east-1	Stool	Not collected	Not collected	SRX10655328	Bangladesh	Asia	Bangladesh: Dhaka	Illumina HiSeq 4000	https://www.biorxiv.org/content/10.1101/2020.12.16.423150v48	Not collected	Vibrio_cholerae_isolate_BFS486	PAIRED	RANDOM	GENOMIC	2	Vibrio cholerae	ILLUMINA	Not applicable	2021-09-29T00:00:00Z	BFS486	SRP315805	BFS486
SRR14297672	WGS	263	373329635	PRJNA723557	SAMN18821898	MIGS.ba	159037293	UNIVERSITY OF CALIFORNIA BERKELEY	2018-09-17	public	fastq,sra	gs,ncbi,s3	gs.US,ncbi.public,s3.us-east-1	Stool	Not collected	Not collected	SRX10655327	Bangladesh	Asia	Bangladesh: Dhaka	Illumina HiSeq 4000	https://www.biorxiv.org/content/10.1101/2020.12.16.423150v49	Not collected	Vibrio_cholerae_isolate_BFS487	PAIRED	RANDOM	GENOMIC	2	Vibrio cholerae	ILLUMINA	Not applicable	2021-09-29T00:00:00Z	BFS487	SRP315805	BFS487
SRR14297673	WGS	266	334754124	PRJNA723557	SAMN18821899	MIGS.ba	143141497	UNIVERSITY OF CALIFORNIA BERKELEY	2018-09-11	public	fastq,sra	gs,ncbi,s3	gs.US,ncbi.public,s3.us-east-1	Stool	Not collected	Not collected	SRX10655326	Bangladesh	Asia	Bangladesh: Dhaka	Illumina HiSeq 4000	https://www.biorxiv.org/content/10.1101/2020.12.16.423150v50	Not collected	Vibrio_cholerae_isolate_BFS488	PAIRED	RANDOM	GENOMIC	2	Vibrio cholerae	ILLUMINA	Not applicable	2021-09-29T00:00:00Z	BFS488	SRP315805	BFS488
SRR14297674	WGS	267	295164945	PRJNA723557	SAMN18821900	MIGS.ba	127282944	UNIVERSITY OF CALIFORNIA BERKELEY	2018-09-23	public	fastq,sra	gs,ncbi,s3	gs.US,ncbi.public,s3.us-east-1	Stool	Not collected	Not collected	SRX10655325	Bangladesh	Asia	Bangladesh: Dhaka	Illumina HiSeq 4000	https://www.biorxiv.org/content/10.1101/2020.12.16.423150v51	Not collected	Vibrio_cholerae_isolate_BFS489	PAIRED	RANDOM	GENOMIC	2	Vibrio cholerae	ILLUMINA	Not applicable	2021-09-29T00:00:00Z	BFS489	SRP315805	BFS489
SRR14297675	WGS	302	619845034	PRJNA723557	SAMN18821856	MIGS.ba	266530784	UNIVERSITY OF CALIFORNIA BERKELEY	2015-06-10	public	fastq,sra	gs,ncbi,s3	gs.US,ncbi.public,s3.us-east-1	Stool	Not collected	Not collected	SRX10655324	Bangladesh	Asia	Bangladesh: Dhaka	Illumina HiSeq 4000	https://www.biorxiv.org/content/10.1101/2020.12.16.423150v7	Not collected	Vibrio_cholerae_isolate_ACM585	PAIRED	RANDOM	GENOMIC	2	Vibrio cholerae	ILLUMINA	Not applicable	2021-09-29T00:00:00Z	ACM585	SRP315805	BFS744
SRR14297676	WGS	275	223926229	PRJNA723557	SAMN18821901	MIGS.ba	96992779	UNIVERSITY OF CALIFORNIA BERKELEY	2018-09-30	public	fastq,sra	gs,ncbi,s3	gs.US,ncbi.public,s3.us-east-1	Stool	Not collected	Not collected	SRX10655323	Bangladesh	Asia	Bangladesh: Dhaka	Illumina HiSeq 4000	https://www.biorxiv.org/content/10.1101/2020.12.16.423150v52	Not collected	Vibrio_cholerae_isolate_BFS490	PAIRED	RANDOM	GENOMIC	2	Vibrio cholerae	ILLUMINA	Not applicable	2021-09-29T00:00:00Z	BFS490	SRP315805	BFS490
SRR14297677	WGS	265	326834515	PRJNA723557	SAMN18821902	MIGS.ba	142126529	UNIVERSITY OF CALIFORNIA BERKELEY	2018-10-08	public	fastq,sra	gs,ncbi,s3	gs.US,ncbi.public,s3.us-east-1	Stool	Not collected	Not collected	SRX10655322	Bangladesh	Asia	Bangladesh: Dhaka	Illumina HiSeq 4000	https://www.biorxiv.org/content/10.1101/2020.12.16.423150v53	Not collected	Vibrio_cholerae_isolate_BFS491	PAIRED	RANDOM	GENOMIC	2	Vibrio cholerae	ILLUMINA	Not applicable	2021-09-29T00:00:00Z	BFS491	SRP315805	BFS491
SRR14297678	WGS	271	338400934	PRJNA723557	SAMN18821903	MIGS.ba	145453558	UNIVERSITY OF CALIFORNIA BERKELEY	2018-10-14	public	fastq,sra	gs,ncbi,s3	gs.US,ncbi.public,s3.us-east-1	Stool	Not collected	Not collected	SRX10655321	Bangladesh	Asia	Bangladesh: Dhaka	Illumina HiSeq 4000	https://www.biorxiv.org/content/10.1101/2020.12.16.423150v54	Not collected	Vibrio_cholerae_isolate_BFS492	PAIRED	RANDOM	GENOMIC	2	Vibrio cholerae	ILLUMINA	Not applicable	2021-09-29T00:00:00Z	BFS492	SRP315805	BFS492
SRR14297679	WGS	269	386182965	PRJNA723557	SAMN18821904	MIGS.ba	164069123	UNIVERSITY OF CALIFORNIA BERKELEY	2018-10-14	public	fastq,sra	gs,ncbi,s3	gs.US,ncbi.public,s3.us-east-1	Stool	Not collected	Not collected	SRX10655320	Bangladesh	Asia	Bangladesh: Dhaka	Illumina HiSeq 4000	https://www.biorxiv.org/content/10.1101/2020.12.16.423150v55	Not collected	Vibrio_cholerae_isolate_BFS493	PAIRED	RANDOM	GENOMIC	2	Vibrio cholerae	ILLUMINA	Not applicable	2021-09-29T00:00:00Z	BFS493	SRP315805	BFS493
SRR14297680	WGS	263	417717559	PRJNA723557	SAMN18821908	MIGS.ba	177837603	UNIVERSITY OF CALIFORNIA BERKELEY	2019-02-11	public	fastq,sra	gs,ncbi,s3	gs.US,ncbi.public,s3.us-east-1	Stool	Not collected	Not collected	SRX10655319	Bangladesh	Asia	Bangladesh: Dhaka	Illumina HiSeq 4000	https://www.biorxiv.org/content/10.1101/2020.12.16.423150v59	Not collected	Vibrio_cholerae_isolate_BFS497	PAIRED	RANDOM	GENOMIC	2	Vibrio cholerae	ILLUMINA	Not applicable	2021-09-29T00:00:00Z	BFS497	SRP315805	BFS497
SRR14297681	WGS	270	419302356	PRJNA723557	SAMN18821909	MIGS.ba	177736057	UNIVERSITY OF CALIFORNIA BERKELEY	2019-03-18	public	fastq,sra	gs,ncbi,s3	gs.US,ncbi.public,s3.us-east-1	Stool	Not collected	Not collected	SRX10655318	Bangladesh	Asia	Bangladesh: Dhaka	Illumina HiSeq 4000	https://www.biorxiv.org/content/10.1101/2020.12.16.423150v60	Not collected	Vibrio_cholerae_isolate_BFS498	PAIRED	RANDOM	GENOMIC	2	Vibrio cholerae	ILLUMINA	Not applicable	2021-09-29T00:00:00Z	BFS498	SRP315805	BFS498
SRR14297682	WGS	277	227076988	PRJNA723557	SAMN18821910	MIGS.ba	98354124	UNIVERSITY OF CALIFORNIA BERKELEY	2019-03-25	public	fastq,sra	gs,ncbi,s3	gs.US,ncbi.public,s3.us-east-1	Stool	Not collected	Not collected	SRX10655317	Bangladesh	Asia	Bangladesh: Dhaka	Illumina HiSeq 4000	https://www.biorxiv.org/content/10.1101/2020.12.16.423150v61	Not collected	Vibrio_cholerae_isolate_BFS500	PAIRED	RANDOM	GENOMIC	2	Vibrio cholerae	ILLUMINA	Not applicable	2021-09-29T00:00:00Z	BFS500	SRP315805	BFS500
SRR14297683	WGS	302	614433496	PRJNA723557	SAMN18821857	MIGS.ba	266304025	UNIVERSITY OF CALIFORNIA BERKELEY	2015-06-11	public	fastq,sra	gs,ncbi,s3	gs.US,ncbi.public,s3.us-east-1	Stool	Not collected	Not collected	SRX10655316	Bangladesh	Asia	Bangladesh: Dhaka	Illumina HiSeq 4000	https://www.biorxiv.org/content/10.1101/2020.12.16.423150v8	Not collected	Vibrio_cholerae_isolate_ACM586	PAIRED	RANDOM	GENOMIC	2	Vibrio cholerae	ILLUMINA	Not applicable	2021-09-29T00:00:00Z	ACM586	SRP315805	BFS745
SRR14297684	WGS	274	246188226	PRJNA723557	SAMN18821914	MIGS.ba	105980913	UNIVERSITY OF CALIFORNIA BERKELEY	2019-05-07	public	fastq,sra	gs,ncbi,s3	gs.US,ncbi.public,s3.us-east-1	Stool	Not collected	Not collected	SRX10655315	Bangladesh	Asia	Bangladesh: Dhaka	Illumina HiSeq 4000	https://www.biorxiv.org/content/10.1101/2020.12.16.423150v65	Not collected	Vibrio_cholerae_isolate_BFS504	PAIRED	RANDOM	GENOMIC	2	Vibrio cholerae	ILLUMINA	Not applicable	2021-09-29T00:00:00Z	BFS504	SRP315805	BFS504
SRR14297685	WGS	261	389840427	PRJNA723557	SAMN18821918	MIGS.ba	168013263	UNIVERSITY OF CALIFORNIA BERKELEY	2019-07-07	public	fastq,sra	gs,ncbi,s3	gs.US,ncbi.public,s3.us-east-1	Stool	Not collected	Not collected	SRX10655314	Bangladesh	Asia	Bangladesh: Dhaka	Illumina HiSeq 4000	https://www.biorxiv.org/content/10.1101/2020.12.16.423150v69	Not collected	Vibrio_cholerae_isolate_BFS509	PAIRED	RANDOM	GENOMIC	2	Vibrio cholerae	ILLUMINA	Not applicable	2021-09-29T00:00:00Z	BFS509	SRP315805	BFS509
SRR14297686	WGS	267	263743317	PRJNA723557	SAMN18821919	MIGS.ba	117775184	UNIVERSITY OF CALIFORNIA BERKELEY	2019-07-28	public	fastq,sra	gs,ncbi,s3	gs.US,ncbi.public,s3.us-east-1	Stool	Not collected	Not collected	SRX10655313	Bangladesh	Asia	Bangladesh: Dhaka	Illumina HiSeq 4000	https://www.biorxiv.org/content/10.1101/2020.12.16.423150v70	Not collected	Vibrio_cholerae_isolate_BFS510	PAIRED	RANDOM	GENOMIC	2	Vibrio cholerae	ILLUMINA	Not applicable	2021-09-29T00:00:00Z	BFS510	SRP315805	BFS510
SRR14297687	WGS	269	360209142	PRJNA723557	SAMN18821920	MIGS.ba	155601457	UNIVERSITY OF CALIFORNIA BERKELEY	2019-08-03	public	fastq,sra	gs,ncbi,s3	gs.US,ncbi.public,s3.us-east-1	Stool	Not collected	Not collected	SRX10655312	Bangladesh	Asia	Bangladesh: Dhaka	Illumina HiSeq 4000	https://www.biorxiv.org/content/10.1101/2020.12.16.423150v71	Not collected	Vibrio_cholerae_isolate_BFS511	PAIRED	RANDOM	GENOMIC	2	Vibrio cholerae	ILLUMINA	Not applicable	2021-09-29T00:00:00Z	BFS511	SRP315805	BFS511
SRR14297688	WGS	302	1050031048	PRJNA723557	SAMN18821858	MIGS.ba	427417223	UNIVERSITY OF CALIFORNIA BERKELEY	2017-05-16	public	fastq,sra	gs,ncbi,s3	gs.US,ncbi.public,s3.us-east-1	Stool	Not collected	Not collected	SRX10655311	Bangladesh	Asia	Bangladesh: Dhaka	Illumina HiSeq 4000	https://www.biorxiv.org/content/10.1101/2020.12.16.423150v9	Not collected	Vibrio_cholerae_isolate_ACM589	PAIRED	RANDOM	GENOMIC	2	Vibrio cholerae	ILLUMINA	Not applicable	2021-09-29T00:00:00Z	ACM589	SRP315805	BFS146
SRR14297689	WGS	268	330430515	PRJNA723557	SAMN18821924	MIGS.ba	142264854	UNIVERSITY OF CALIFORNIA BERKELEY	2019-09-02	public	fastq,sra	gs,ncbi,s3	gs.US,ncbi.public,s3.us-east-1	Stool	Not collected	Not collected	SRX10655310	Bangladesh	Asia	Bangladesh: Dhaka	Illumina HiSeq 4000	https://www.biorxiv.org/content/10.1101/2020.12.16.423150v75	Not collected	Vibrio_cholerae_isolate_BFS515	PAIRED	RANDOM	GENOMIC	2	Vibrio cholerae	ILLUMINA	Not applicable	2021-09-29T00:00:00Z	BFS515	SRP315805	BFS515
SRR14297690	WGS	260	383165060	PRJNA723557	SAMN18821928	MIGS.ba	164019905	UNIVERSITY OF CALIFORNIA BERKELEY	2018-04-01	public	fastq,sra	gs,ncbi,s3	gs.US,ncbi.public,s3.us-east-1	Stool	Not collected	Not collected	SRX10655309	Bangladesh	Asia	Bangladesh: Mathbaria	Illumina HiSeq 4000	https://www.biorxiv.org/content/10.1101/2020.12.16.423150v79	Not collected	Vibrio_cholerae_isolate_BFS520	PAIRED	RANDOM	GENOMIC	2	Vibrio cholerae	ILLUMINA	Not applicable	2021-09-29T00:00:00Z	BFS520	SRP315805	BFS520
SRR14297691	WGS	262	406177957	PRJNA723557	SAMN18821929	MIGS.ba	173238912	UNIVERSITY OF CALIFORNIA BERKELEY	2018-04-09	public	fastq,sra	gs,ncbi,s3	gs.US,ncbi.public,s3.us-east-1	Stool	Not collected	Not collected	SRX10655308	Bangladesh	Asia	Bangladesh: Mathbaria	Illumina HiSeq 4000	https://www.biorxiv.org/content/10.1101/2020.12.16.423150v80	Not collected	Vibrio_cholerae_isolate_BFS521	PAIRED	RANDOM	GENOMIC	2	Vibrio cholerae	ILLUMINA	Not applicable	2021-09-29T00:00:00Z	BFS521	SRP315805	BFS521
SRR14297692	WGS	265	453075538	PRJNA723557	SAMN18821930	MIGS.ba	193593218	UNIVERSITY OF CALIFORNIA BERKELEY	2018-04-16	public	fastq,sra	gs,ncbi,s3	gs.US,ncbi.public,s3.us-east-1	Stool	Not collected	Not collected	SRX10655307	Bangladesh	Asia	Bangladesh: Mathbaria	Illumina HiSeq 4000	https://www.biorxiv.org/content/10.1101/2020.12.16.423150v81	Not collected	Vibrio_cholerae_isolate_BFS522	PAIRED	RANDOM	GENOMIC	2	Vibrio cholerae	ILLUMINA	Not applicable	2021-09-29T00:00:00Z	BFS522	SRP315805	BFS522
SRR14297693	WGS	302	696373042	PRJNA723557	SAMN18821859	MIGS.ba	302675219	UNIVERSITY OF CALIFORNIA BERKELEY	2017-05-25	public	fastq,sra	gs,ncbi,s3	gs.US,ncbi.public,s3.us-east-1	Stool	Not collected	Not collected	SRX10655306	Bangladesh	Asia	Bangladesh: Dhaka	Illumina HiSeq 4000	https://www.biorxiv.org/content/10.1101/2020.12.16.423150v10	Not collected	Vibrio_cholerae_isolate_ACM592	PAIRED	RANDOM	GENOMIC	2	Vibrio cholerae	ILLUMINA	Not applicable	2021-09-29T00:00:00Z	ACM592	SRP315805	BFS149
SRR14297694	WGS	266	345456448	PRJNA723557	SAMN18821934	MIGS.ba	149983263	UNIVERSITY OF CALIFORNIA BERKELEY	2018-04-26	public	fastq,sra	gs,ncbi,s3	gs.US,ncbi.public,s3.us-east-1	Stool	Not collected	Not collected	SRX10655305	Bangladesh	Asia	Bangladesh: Mathbaria	Illumina HiSeq 4000	https://www.biorxiv.org/content/10.1101/2020.12.16.423150v85	Not collected	Vibrio_cholerae_isolate_BFS526	PAIRED	RANDOM	GENOMIC	2	Vibrio cholerae	ILLUMINA	Not applicable	2021-09-29T00:00:00Z	BFS526	SRP315805	BFS526
SRR14297695	WGS	249	490529337	PRJNA723557	SAMN18821938	MIGS.ba	208619459	UNIVERSITY OF CALIFORNIA BERKELEY	2018-05-06	public	fastq,sra	gs,ncbi,s3	gs.US,ncbi.public,s3.us-east-1	Stool	Not collected	Not collected	SRX10655304	Bangladesh	Asia	Bangladesh: Mathbaria	Illumina HiSeq 4000	https://www.biorxiv.org/content/10.1101/2020.12.16.423150v89	Not collected	Vibrio_cholerae_isolate_BFS530	PAIRED	RANDOM	GENOMIC	2	Vibrio cholerae	ILLUMINA	Not applicable	2021-09-29T00:00:00Z	BFS530	SRP315805	BFS530
SRR14297696	WGS	256	429798438	PRJNA723557	SAMN18821939	MIGS.ba	182602254	UNIVERSITY OF CALIFORNIA BERKELEY	2018-05-17	public	fastq,sra	gs,ncbi,s3	gs.US,ncbi.public,s3.us-east-1	Stool	Not collected	Not collected	SRX10655303	Bangladesh	Asia	Bangladesh: Mathbaria	Illumina HiSeq 4000	https://www.biorxiv.org/content/10.1101/2020.12.16.423150v90	Not collected	Vibrio_cholerae_isolate_BFS532	PAIRED	RANDOM	GENOMIC	2	Vibrio cholerae	ILLUMINA	Not applicable	2021-09-29T00:00:00Z	BFS532	SRP315805	BFS532
SRR14297697	WGS	263	406534654	PRJNA723557	SAMN18821940	MIGS.ba	173023086	UNIVERSITY OF CALIFORNIA BERKELEY	2018-05-23	public	fastq,sra	gs,ncbi,s3	gs.US,ncbi.public,s3.us-east-1	Stool	Not collected	Not collected	SRX10655302	Bangladesh	Asia	Bangladesh: Mathbaria	Illumina HiSeq 4000	https://www.biorxiv.org/content/10.1101/2020.12.16.423150v91	Not collected	Vibrio_cholerae_isolate_BFS533	PAIRED	RANDOM	GENOMIC	2	Vibrio cholerae	ILLUMINA	Not applicable	2021-09-29T00:00:00Z	BFS533	SRP315805	BFS533
SRR14297698	WGS	302	1066073590	PRJNA723557	SAMN18821860	MIGS.ba	445573063	UNIVERSITY OF CALIFORNIA BERKELEY	2016-11-22	public	fastq,sra	gs,ncbi,s3	gs.US,ncbi.public,s3.us-east-1	Stool	Not collected	Not collected	SRX10655301	Bangladesh	Asia	Bangladesh: Dhaka	Illumina HiSeq 4000	https://www.biorxiv.org/content/10.1101/2020.12.16.423150v11	Not collected	Vibrio_cholerae_isolate_ACM596	PAIRED	RANDOM	GENOMIC	2	Vibrio cholerae	ILLUMINA	Not applicable	2021-09-29T00:00:00Z	ACM596	SRP315805	BFS153
SRR14297699	WGS	223	465926927	PRJNA723557	SAMN18821944	MIGS.ba	191721963	UNIVERSITY OF CALIFORNIA BERKELEY	2019-05-02	public	fastq,sra	gs,ncbi,s3	gs.US,ncbi.public,s3.us-east-1	Stool	Not collected	Not collected	SRX10655300	Bangladesh	Asia	Bangladesh: Mathbaria	Illumina HiSeq 4000	https://www.biorxiv.org/content/10.1101/2020.12.16.423150v95	Not collected	Vibrio_cholerae_isolate_BFS537	PAIRED	RANDOM	GENOMIC	2	Vibrio cholerae	ILLUMINA	Not applicable	2021-09-29T00:00:00Z	BFS537	SRP315805	BFS537
SRR14297700	WGS	257	460444715	PRJNA723557	SAMN18821948	MIGS.ba	195971570	UNIVERSITY OF CALIFORNIA BERKELEY	2019-05-21	public	fastq,sra	gs,ncbi,s3	gs.US,ncbi.public,s3.us-east-1	Stool	Not collected	Not collected	SRX10655299	Bangladesh	Asia	Bangladesh: Mathbaria	Illumina HiSeq 4000	https://www.biorxiv.org/content/10.1101/2020.12.16.423150v99	Not collected	Vibrio_cholerae_isolate_BFS541	PAIRED	RANDOM	GENOMIC	2	Vibrio cholerae	ILLUMINA	Not applicable	2021-09-29T00:00:00Z	BFS541	SRP315805	BFS541
SRR14297701	WGS	267	370833647	PRJNA723557	SAMN18821949	MIGS.ba	158602756	UNIVERSITY OF CALIFORNIA BERKELEY	2019-06-01	public	fastq,sra	gs,ncbi,s3	gs.US,ncbi.public,s3.us-east-1	Stool	Not collected	Not collected	SRX10655298	Bangladesh	Asia	Bangladesh: Mathbaria	Illumina HiSeq 4000	https://www.biorxiv.org/content/10.1101/2020.12.16.423150v100	Not collected	Vibrio_cholerae_isolate_BFS542	PAIRED	RANDOM	GENOMIC	2	Vibrio cholerae	ILLUMINA	Not applicable	2021-09-29T00:00:00Z	BFS542	SRP315805	BFS542

## Sheet: Table S14
Table S14: Rotavirus infection samples used from SRA (PRJNA729919).
id	accession	run_accession	experiment_accession	sample_accession	secondary_sample_accession	study_accession	secondary_study_accession	parent_study	submission_accession	run_alias	experiment_alias	sample_alias	study_alias	library_layout	library_selection	library_source	library_strategy	library_name	instrument_model	instrument_platform	base_count	read_count	tax_id	scientific_name	sample_title	experiment_title	study_title	description	sample_description	fastq_md5	fastq_bytes	fastq_ftp	fastq_galaxy	fastq_aspera	fastq_1	fastq_2	md5_1	md5_2	single_end
SRX11493919_SRR15186997	SAMN19188303	SRR15186997	SRX11493919	SAMN19188303	SRS9533187	PRJNA729919	SRP328899		SRA1260932	F03069.R1.fastq.gz	F03069	Enteric viruses in rotavirus vaccine breakthrough cases	PRJNA729919	PAIRED	RANDOM PCR	METAGENOMIC	WGA	F03069	NextSeq 500	ILLUMINA	654678754	3156439	408170	human gut metagenome	Enteric virome of patients with rotavirus vaccine breakthrough infection	NextSeq 500 sequencing; Viral metagenomics in rotavirus vaccine breakthrough cases: human gut	High prevalence of co-infecting enteropathogens in alleged rotavirus vaccine breakthrough cases	NextSeq 500 sequencing; Viral metagenomics in rotavirus vaccine breakthrough cases: human gut	Enteric viruses in patients who were fully vaccinated against rotavirus but still came down with rotavirus gastroenteritis are characterized.	1674f04e652b18578d4cba8f521ab1cb;a40543d5ca017226a8f9daf3f7aaa7f2;c1a6af0efc1e8d6f4219834e3cab05e1	41868426;127322875;130724888	ftp.sra.ebi.ac.uk/vol1/fastq/SRR151/097/SRR15186997/SRR15186997.fastq.gz;ftp.sra.ebi.ac.uk/vol1/fastq/SRR151/097/SRR15186997/SRR15186997_1.fastq.gz;ftp.sra.ebi.ac.uk/vol1/fastq/SRR151/097/SRR15186997/SRR15186997_2.fastq.gz	ftp.sra.ebi.ac.uk/vol1/fastq/SRR151/097/SRR15186997/SRR15186997.fastq.gz;ftp.sra.ebi.ac.uk/vol1/fastq/SRR151/097/SRR15186997/SRR15186997_1.fastq.gz;ftp.sra.ebi.ac.uk/vol1/fastq/SRR151/097/SRR15186997/SRR15186997_2.fastq.gz	fasp.sra.ebi.ac.uk:/vol1/fastq/SRR151/097/SRR15186997/SRR15186997.fastq.gz;fasp.sra.ebi.ac.uk:/vol1/fastq/SRR151/097/SRR15186997/SRR15186997_1.fastq.gz;fasp.sra.ebi.ac.uk:/vol1/fastq/SRR151/097/SRR15186997/SRR15186997_2.fastq.gz	ftp.sra.ebi.ac.uk/vol1/fastq/SRR151/097/SRR15186997/SRR15186997_1.fastq.gz	ftp.sra.ebi.ac.uk/vol1/fastq/SRR151/097/SRR15186997/SRR15186997_2.fastq.gz	a40543d5ca017226a8f9daf3f7aaa7f2	c1a6af0efc1e8d6f4219834e3cab05e1	false
SRX11493974_SRR15186942	SAMN19188303	SRR15186942	SRX11493974	SAMN19188303	SRS9533187	PRJNA729919	SRP328899		SRA1260932	F09179.R1.fastq.gz	F09179	Enteric viruses in rotavirus vaccine breakthrough cases	PRJNA729919	PAIRED	RANDOM PCR	METAGENOMIC	WGA	F09179	NextSeq 500	ILLUMINA	1102817111	3924547	408170	human gut metagenome	Enteric virome of patients with rotavirus vaccine breakthrough infection	NextSeq 500 sequencing; Viral metagenomics in rotavirus vaccine breakthrough cases: human gut	High prevalence of co-infecting enteropathogens in alleged rotavirus vaccine breakthrough cases	NextSeq 500 sequencing; Viral metagenomics in rotavirus vaccine breakthrough cases: human gut	Enteric viruses in patients who were fully vaccinated against rotavirus but still came down with rotavirus gastroenteritis are characterized.	290c162235275f77d0bd73fba89fe17f;be209156fcd3196897ab8b741d92a410	277335028;280770863	ftp.sra.ebi.ac.uk/vol1/fastq/SRR151/042/SRR15186942/SRR15186942_1.fastq.gz;ftp.sra.ebi.ac.uk/vol1/fastq/SRR151/042/SRR15186942/SRR15186942_2.fastq.gz	ftp.sra.ebi.ac.uk/vol1/fastq/SRR151/042/SRR15186942/SRR15186942_1.fastq.gz;ftp.sra.ebi.ac.uk/vol1/fastq/SRR151/042/SRR15186942/SRR15186942_2.fastq.gz	fasp.sra.ebi.ac.uk:/vol1/fastq/SRR151/042/SRR15186942/SRR15186942_1.fastq.gz;fasp.sra.ebi.ac.uk:/vol1/fastq/SRR151/042/SRR15186942/SRR15186942_2.fastq.gz	ftp.sra.ebi.ac.uk/vol1/fastq/SRR151/042/SRR15186942/SRR15186942_1.fastq.gz	ftp.sra.ebi.ac.uk/vol1/fastq/SRR151/042/SRR15186942/SRR15186942_2.fastq.gz	290c162235275f77d0bd73fba89fe17f	be209156fcd3196897ab8b741d92a410	false
SRX11493950_SRR15186966	SAMN19188303	SRR15186966	SRX11493950	SAMN19188303	SRS9533187	PRJNA729919	SRP328899		SRA1260932	F05363.R1.fastq.gz	F05363	Enteric viruses in rotavirus vaccine breakthrough cases	PRJNA729919	PAIRED	RANDOM PCR	METAGENOMIC	WGA	F05363	NextSeq 500	ILLUMINA	1100866800	3871929	408170	human gut metagenome	Enteric virome of patients with rotavirus vaccine breakthrough infection	NextSeq 500 sequencing; Viral metagenomics in rotavirus vaccine breakthrough cases: human gut	High prevalence of co-infecting enteropathogens in alleged rotavirus vaccine breakthrough cases	NextSeq 500 sequencing; Viral metagenomics in rotavirus vaccine breakthrough cases: human gut	Enteric viruses in patients who were fully vaccinated against rotavirus but still came down with rotavirus gastroenteritis are characterized.	0a3777bb95a838489aabff79e2a108cc;a4f0141e529391dd37fc34350311a022	205372157;214922891	ftp.sra.ebi.ac.uk/vol1/fastq/SRR151/066/SRR15186966/SRR15186966_1.fastq.gz;ftp.sra.ebi.ac.uk/vol1/fastq/SRR151/066/SRR15186966/SRR15186966_2.fastq.gz	ftp.sra.ebi.ac.uk/vol1/fastq/SRR151/066/SRR15186966/SRR15186966_1.fastq.gz;ftp.sra.ebi.ac.uk/vol1/fastq/SRR151/066/SRR15186966/SRR15186966_2.fastq.gz	fasp.sra.ebi.ac.uk:/vol1/fastq/SRR151/066/SRR15186966/SRR15186966_1.fastq.gz;fasp.sra.ebi.ac.uk:/vol1/fastq/SRR151/066/SRR15186966/SRR15186966_2.fastq.gz	ftp.sra.ebi.ac.uk/vol1/fastq/SRR151/066/SRR15186966/SRR15186966_1.fastq.gz	ftp.sra.ebi.ac.uk/vol1/fastq/SRR151/066/SRR15186966/SRR15186966_2.fastq.gz	0a3777bb95a838489aabff79e2a108cc	a4f0141e529391dd37fc34350311a022	false
SRX11493967_SRR15186949	SAMN19188303	SRR15186949	SRX11493967	SAMN19188303	SRS9533187	PRJNA729919	SRP328899		SRA1260932	F07168.R1.fastq.gz	F07168	Enteric viruses in rotavirus vaccine breakthrough cases	PRJNA729919	PAIRED	RANDOM PCR	METAGENOMIC	WGA	F07168	NextSeq 500	ILLUMINA	928367813	3363300	408170	human gut metagenome	Enteric virome of patients with rotavirus vaccine breakthrough infection	NextSeq 500 sequencing; Viral metagenomics in rotavirus vaccine breakthrough cases: human gut	High prevalence of co-infecting enteropathogens in alleged rotavirus vaccine breakthrough cases	NextSeq 500 sequencing; Viral metagenomics in rotavirus vaccine breakthrough cases: human gut	Enteric viruses in patients who were fully vaccinated against rotavirus but still came down with rotavirus gastroenteritis are characterized.	c4fcc95a40bfca2fc891911f7404e62e;19b610490d8f38ffb09d9a73fab22fcc	195206942;203339154	ftp.sra.ebi.ac.uk/vol1/fastq/SRR151/049/SRR15186949/SRR15186949_1.fastq.gz;ftp.sra.ebi.ac.uk/vol1/fastq/SRR151/049/SRR15186949/SRR15186949_2.fastq.gz	ftp.sra.ebi.ac.uk/vol1/fastq/SRR151/049/SRR15186949/SRR15186949_1.fastq.gz;ftp.sra.ebi.ac.uk/vol1/fastq/SRR151/049/SRR15186949/SRR15186949_2.fastq.gz	fasp.sra.ebi.ac.uk:/vol1/fastq/SRR151/049/SRR15186949/SRR15186949_1.fastq.gz;fasp.sra.ebi.ac.uk:/vol1/fastq/SRR151/049/SRR15186949/SRR15186949_2.fastq.gz	ftp.sra.ebi.ac.uk/vol1/fastq/SRR151/049/SRR15186949/SRR15186949_1.fastq.gz	ftp.sra.ebi.ac.uk/vol1/fastq/SRR151/049/SRR15186949/SRR15186949_2.fastq.gz	c4fcc95a40bfca2fc891911f7404e62e	19b610490d8f38ffb09d9a73fab22fcc	false
SRX11493918_SRR15186998	SAMN19188303	SRR15186998	SRX11493918	SAMN19188303	SRS9533187	PRJNA729919	SRP328899		SRA1260932	F03061.R1.fastq.gz	F03061	Enteric viruses in rotavirus vaccine breakthrough cases	PRJNA729919	PAIRED	RANDOM PCR	METAGENOMIC	WGA	F03061	NextSeq 500	ILLUMINA	929155400	3338643	408170	human gut metagenome	Enteric virome of patients with rotavirus vaccine breakthrough infection	NextSeq 500 sequencing; Viral metagenomics in rotavirus vaccine breakthrough cases: human gut	High prevalence of co-infecting enteropathogens in alleged rotavirus vaccine breakthrough cases	NextSeq 500 sequencing; Viral metagenomics in rotavirus vaccine breakthrough cases: human gut	Enteric viruses in patients who were fully vaccinated against rotavirus but still came down with rotavirus gastroenteritis are characterized.	f19c56958c4ed6f370d971cf5f299ee6;21118e8136b78941ff77824dbd403d8b	168216182;175769510	ftp.sra.ebi.ac.uk/vol1/fastq/SRR151/098/SRR15186998/SRR15186998_1.fastq.gz;ftp.sra.ebi.ac.uk/vol1/fastq/SRR151/098/SRR15186998/SRR15186998_2.fastq.gz	ftp.sra.ebi.ac.uk/vol1/fastq/SRR151/098/SRR15186998/SRR15186998_1.fastq.gz;ftp.sra.ebi.ac.uk/vol1/fastq/SRR151/098/SRR15186998/SRR15186998_2.fastq.gz	fasp.sra.ebi.ac.uk:/vol1/fastq/SRR151/098/SRR15186998/SRR15186998_1.fastq.gz;fasp.sra.ebi.ac.uk:/vol1/fastq/SRR151/098/SRR15186998/SRR15186998_2.fastq.gz	ftp.sra.ebi.ac.uk/vol1/fastq/SRR151/098/SRR15186998/SRR15186998_1.fastq.gz	ftp.sra.ebi.ac.uk/vol1/fastq/SRR151/098/SRR15186998/SRR15186998_2.fastq.gz	f19c56958c4ed6f370d971cf5f299ee6	21118e8136b78941ff77824dbd403d8b	false
SRX11493953_SRR15186963	SAMN19188303	SRR15186963	SRX11493953	SAMN19188303	SRS9533187	PRJNA729919	SRP328899		SRA1260932	F05527.R1.fastq.gz	F05527	Enteric viruses in rotavirus vaccine breakthrough cases	PRJNA729919	PAIRED	RANDOM PCR	METAGENOMIC	WGA	F05527	Illumina NovaSeq 6000	ILLUMINA	2168395032	7180116	408170	human gut metagenome	Enteric virome of patients with rotavirus vaccine breakthrough infection	Illumina NovaSeq 6000 sequencing; Viral metagenomics in rotavirus vaccine breakthrough cases: human gut	High prevalence of co-infecting enteropathogens in alleged rotavirus vaccine breakthrough cases	Illumina NovaSeq 6000 sequencing; Viral metagenomics in rotavirus vaccine breakthrough cases: human gut	Enteric viruses in patients who were fully vaccinated against rotavirus but still came down with rotavirus gastroenteritis are characterized.	28b51bc3a59af131e87dc1b5108169b3;c5d8a6bcd91af2bc71c96a27fa94b30d	415964231;433441998	ftp.sra.ebi.ac.uk/vol1/fastq/SRR151/063/SRR15186963/SRR15186963_1.fastq.gz;ftp.sra.ebi.ac.uk/vol1/fastq/SRR151/063/SRR15186963/SRR15186963_2.fastq.gz	ftp.sra.ebi.ac.uk/vol1/fastq/SRR151/063/SRR15186963/SRR15186963_1.fastq.gz;ftp.sra.ebi.ac.uk/vol1/fastq/SRR151/063/SRR15186963/SRR15186963_2.fastq.gz	fasp.sra.ebi.ac.uk:/vol1/fastq/SRR151/063/SRR15186963/SRR15186963_1.fastq.gz;fasp.sra.ebi.ac.uk:/vol1/fastq/SRR151/063/SRR15186963/SRR15186963_2.fastq.gz	ftp.sra.ebi.ac.uk/vol1/fastq/SRR151/063/SRR15186963/SRR15186963_1.fastq.gz	ftp.sra.ebi.ac.uk/vol1/fastq/SRR151/063/SRR15186963/SRR15186963_2.fastq.gz	28b51bc3a59af131e87dc1b5108169b3	c5d8a6bcd91af2bc71c96a27fa94b30d	false
SRX11493900_SRR15187016	SAMN19188303	SRR15187016	SRX11493900	SAMN19188303	SRS9533187	PRJNA729919	SRP328899		SRA1260932	F01269.R1.fastq.gz	F01269	Enteric viruses in rotavirus vaccine breakthrough cases	PRJNA729919	PAIRED	RANDOM PCR	METAGENOMIC	WGA	F01269	NextSeq 500	ILLUMINA	849027806	3059901	408170	human gut metagenome	Enteric virome of patients with rotavirus vaccine breakthrough infection	NextSeq 500 sequencing; Viral metagenomics in rotavirus vaccine breakthrough cases: human gut	High prevalence of co-infecting enteropathogens in alleged rotavirus vaccine breakthrough cases	NextSeq 500 sequencing; Viral metagenomics in rotavirus vaccine breakthrough cases: human gut	Enteric viruses in patients who were fully vaccinated against rotavirus but still came down with rotavirus gastroenteritis are characterized.	8f9a8515ff4ee9450ddfc984d7f669ae;5a5ed6776c544ebb3b4c77497f8d8fe1	182682769;189692361	ftp.sra.ebi.ac.uk/vol1/fastq/SRR151/016/SRR15187016/SRR15187016_1.fastq.gz;ftp.sra.ebi.ac.uk/vol1/fastq/SRR151/016/SRR15187016/SRR15187016_2.fastq.gz	ftp.sra.ebi.ac.uk/vol1/fastq/SRR151/016/SRR15187016/SRR15187016_1.fastq.gz;ftp.sra.ebi.ac.uk/vol1/fastq/SRR151/016/SRR15187016/SRR15187016_2.fastq.gz	fasp.sra.ebi.ac.uk:/vol1/fastq/SRR151/016/SRR15187016/SRR15187016_1.fastq.gz;fasp.sra.ebi.ac.uk:/vol1/fastq/SRR151/016/SRR15187016/SRR15187016_2.fastq.gz	ftp.sra.ebi.ac.uk/vol1/fastq/SRR151/016/SRR15187016/SRR15187016_1.fastq.gz	ftp.sra.ebi.ac.uk/vol1/fastq/SRR151/016/SRR15187016/SRR15187016_2.fastq.gz	8f9a8515ff4ee9450ddfc984d7f669ae	5a5ed6776c544ebb3b4c77497f8d8fe1	false
SRX11493895_SRR15187021	SAMN19188303	SRR15187021	SRX11493895	SAMN19188303	SRS9533187	PRJNA729919	SRP328899		SRA1260932	F10324.R1.fastq.gz	F10324	Enteric viruses in rotavirus vaccine breakthrough cases	PRJNA729919	PAIRED	RANDOM PCR	METAGENOMIC	WGA	F10324	NextSeq 500	ILLUMINA	1024921004	4137102	408170	human gut metagenome	Enteric virome of patients with rotavirus vaccine breakthrough infection	NextSeq 500 sequencing; Viral metagenomics in rotavirus vaccine breakthrough cases: human gut	High prevalence of co-infecting enteropathogens in alleged rotavirus vaccine breakthrough cases	NextSeq 500 sequencing; Viral metagenomics in rotavirus vaccine breakthrough cases: human gut	Enteric viruses in patients who were fully vaccinated against rotavirus but still came down with rotavirus gastroenteritis are characterized.	3382870eb720180e09693db5d3a7a19b;f62b7ef68ff34606931493980c1c923f	254683766;259705542	ftp.sra.ebi.ac.uk/vol1/fastq/SRR151/021/SRR15187021/SRR15187021_1.fastq.gz;ftp.sra.ebi.ac.uk/vol1/fastq/SRR151/021/SRR15187021/SRR15187021_2.fastq.gz	ftp.sra.ebi.ac.uk/vol1/fastq/SRR151/021/SRR15187021/SRR15187021_1.fastq.gz;ftp.sra.ebi.ac.uk/vol1/fastq/SRR151/021/SRR15187021/SRR15187021_2.fastq.gz	fasp.sra.ebi.ac.uk:/vol1/fastq/SRR151/021/SRR15187021/SRR15187021_1.fastq.gz;fasp.sra.ebi.ac.uk:/vol1/fastq/SRR151/021/SRR15187021/SRR15187021_2.fastq.gz	ftp.sra.ebi.ac.uk/vol1/fastq/SRR151/021/SRR15187021/SRR15187021_1.fastq.gz	ftp.sra.ebi.ac.uk/vol1/fastq/SRR151/021/SRR15187021/SRR15187021_2.fastq.gz	3382870eb720180e09693db5d3a7a19b	f62b7ef68ff34606931493980c1c923f	false
SRX11493935_SRR15186981	SAMN19188303	SRR15186981	SRX11493935	SAMN19188303	SRS9533187	PRJNA729919	SRP328899		SRA1260932	F04099.R1.fastq.gz	F04099	Enteric viruses in rotavirus vaccine breakthrough cases	PRJNA729919	PAIRED	RANDOM PCR	METAGENOMIC	WGA	F04099	NextSeq 500	ILLUMINA	890186477	3322311	408170	human gut metagenome	Enteric virome of patients with rotavirus vaccine breakthrough infection	NextSeq 500 sequencing; Viral metagenomics in rotavirus vaccine breakthrough cases: human gut	High prevalence of co-infecting enteropathogens in alleged rotavirus vaccine breakthrough cases	NextSeq 500 sequencing; Viral metagenomics in rotavirus vaccine breakthrough cases: human gut	Enteric viruses in patients who were fully vaccinated against rotavirus but still came down with rotavirus gastroenteritis are characterized.	348f1932bfb23ca154defa12f1f5650e;17dee11364a82838f0656f34245ff593	169621432;176085854	ftp.sra.ebi.ac.uk/vol1/fastq/SRR151/081/SRR15186981/SRR15186981_1.fastq.gz;ftp.sra.ebi.ac.uk/vol1/fastq/SRR151/081/SRR15186981/SRR15186981_2.fastq.gz	ftp.sra.ebi.ac.uk/vol1/fastq/SRR151/081/SRR15186981/SRR15186981_1.fastq.gz;ftp.sra.ebi.ac.uk/vol1/fastq/SRR151/081/SRR15186981/SRR15186981_2.fastq.gz	fasp.sra.ebi.ac.uk:/vol1/fastq/SRR151/081/SRR15186981/SRR15186981_1.fastq.gz;fasp.sra.ebi.ac.uk:/vol1/fastq/SRR151/081/SRR15186981/SRR15186981_2.fastq.gz	ftp.sra.ebi.ac.uk/vol1/fastq/SRR151/081/SRR15186981/SRR15186981_1.fastq.gz	ftp.sra.ebi.ac.uk/vol1/fastq/SRR151/081/SRR15186981/SRR15186981_2.fastq.gz	348f1932bfb23ca154defa12f1f5650e	17dee11364a82838f0656f34245ff593	false
SRX11493914_SRR15187002	SAMN19188303	SRR15187002	SRX11493914	SAMN19188303	SRS9533187	PRJNA729919	SRP328899		SRA1260932	F02576.R1.fastq.gz	F02576	Enteric viruses in rotavirus vaccine breakthrough cases	PRJNA729919	PAIRED	RANDOM PCR	METAGENOMIC	WGA	F02576	NextSeq 500	ILLUMINA	849941718	3352941	408170	human gut metagenome	Enteric virome of patients with rotavirus vaccine breakthrough infection	NextSeq 500 sequencing; Viral metagenomics in rotavirus vaccine breakthrough cases: human gut	High prevalence of co-infecting enteropathogens in alleged rotavirus vaccine breakthrough cases	NextSeq 500 sequencing; Viral metagenomics in rotavirus vaccine breakthrough cases: human gut	Enteric viruses in patients who were fully vaccinated against rotavirus but still came down with rotavirus gastroenteritis are characterized.	3ec46e356b1a2f9f5dd0a972ad3cba98;16c5190dc7658e08e2b12e18f984e3ab;4c3210f3c215414868b780d96ee3f6d5	60992776;179826352;182707434	ftp.sra.ebi.ac.uk/vol1/fastq/SRR151/002/SRR15187002/SRR15187002.fastq.gz;ftp.sra.ebi.ac.uk/vol1/fastq/SRR151/002/SRR15187002/SRR15187002_1.fastq.gz;ftp.sra.ebi.ac.uk/vol1/fastq/SRR151/002/SRR15187002/SRR15187002_2.fastq.gz	ftp.sra.ebi.ac.uk/vol1/fastq/SRR151/002/SRR15187002/SRR15187002.fastq.gz;ftp.sra.ebi.ac.uk/vol1/fastq/SRR151/002/SRR15187002/SRR15187002_1.fastq.gz;ftp.sra.ebi.ac.uk/vol1/fastq/SRR151/002/SRR15187002/SRR15187002_2.fastq.gz	fasp.sra.ebi.ac.uk:/vol1/fastq/SRR151/002/SRR15187002/SRR15187002.fastq.gz;fasp.sra.ebi.ac.uk:/vol1/fastq/SRR151/002/SRR15187002/SRR15187002_1.fastq.gz;fasp.sra.ebi.ac.uk:/vol1/fastq/SRR151/002/SRR15187002/SRR15187002_2.fastq.gz	ftp.sra.ebi.ac.uk/vol1/fastq/SRR151/002/SRR15187002/SRR15187002_1.fastq.gz	ftp.sra.ebi.ac.uk/vol1/fastq/SRR151/002/SRR15187002/SRR15187002_2.fastq.gz	16c5190dc7658e08e2b12e18f984e3ab	4c3210f3c215414868b780d96ee3f6d5	false
SRX11493907_SRR15187009	SAMN19188303	SRR15187009	SRX11493907	SAMN19188303	SRS9533187	PRJNA729919	SRP328899		SRA1260932	F02133.R1.fastq.gz	F02133	Enteric viruses in rotavirus vaccine breakthrough cases	PRJNA729919	PAIRED	RANDOM PCR	METAGENOMIC	WGA	F02133	NextSeq 500	ILLUMINA	1103494393	4529342	408170	human gut metagenome	Enteric virome of patients with rotavirus vaccine breakthrough infection	NextSeq 500 sequencing; Viral metagenomics in rotavirus vaccine breakthrough cases: human gut	High prevalence of co-infecting enteropathogens in alleged rotavirus vaccine breakthrough cases	NextSeq 500 sequencing; Viral metagenomics in rotavirus vaccine breakthrough cases: human gut	Enteric viruses in patients who were fully vaccinated against rotavirus but still came down with rotavirus gastroenteritis are characterized.	74f8d0749fcbbb9c9966ea7938275aeb;92c2bab267bdf8a653ff730965517862	278913328;282936903	ftp.sra.ebi.ac.uk/vol1/fastq/SRR151/009/SRR15187009/SRR15187009_1.fastq.gz;ftp.sra.ebi.ac.uk/vol1/fastq/SRR151/009/SRR15187009/SRR15187009_2.fastq.gz	ftp.sra.ebi.ac.uk/vol1/fastq/SRR151/009/SRR15187009/SRR15187009_1.fastq.gz;ftp.sra.ebi.ac.uk/vol1/fastq/SRR151/009/SRR15187009/SRR15187009_2.fastq.gz	fasp.sra.ebi.ac.uk:/vol1/fastq/SRR151/009/SRR15187009/SRR15187009_1.fastq.gz;fasp.sra.ebi.ac.uk:/vol1/fastq/SRR151/009/SRR15187009/SRR15187009_2.fastq.gz	ftp.sra.ebi.ac.uk/vol1/fastq/SRR151/009/SRR15187009/SRR15187009_1.fastq.gz	ftp.sra.ebi.ac.uk/vol1/fastq/SRR151/009/SRR15187009/SRR15187009_2.fastq.gz	74f8d0749fcbbb9c9966ea7938275aeb	92c2bab267bdf8a653ff730965517862	false
SRX11493961_SRR15186955	SAMN19188303	SRR15186955	SRX11493961	SAMN19188303	SRS9533187	PRJNA729919	SRP328899		SRA1260932	F06118.R1.fastq.gz	F06118	Enteric viruses in rotavirus vaccine breakthrough cases	PRJNA729919	PAIRED	RANDOM PCR	METAGENOMIC	WGA	F06118	NextSeq 500	ILLUMINA	735141675	2724711	408170	human gut metagenome	Enteric virome of patients with rotavirus vaccine breakthrough infection	NextSeq 500 sequencing; Viral metagenomics in rotavirus vaccine breakthrough cases: human gut	High prevalence of co-infecting enteropathogens in alleged rotavirus vaccine breakthrough cases	NextSeq 500 sequencing; Viral metagenomics in rotavirus vaccine breakthrough cases: human gut	Enteric viruses in patients who were fully vaccinated against rotavirus but still came down with rotavirus gastroenteritis are characterized.	b6fc8bebe6d85f7699e2a06145a99b39;f26f86782ea3caf6342036ce32536491	137871134;144209946	ftp.sra.ebi.ac.uk/vol1/fastq/SRR151/055/SRR15186955/SRR15186955_1.fastq.gz;ftp.sra.ebi.ac.uk/vol1/fastq/SRR151/055/SRR15186955/SRR15186955_2.fastq.gz	ftp.sra.ebi.ac.uk/vol1/fastq/SRR151/055/SRR15186955/SRR15186955_1.fastq.gz;ftp.sra.ebi.ac.uk/vol1/fastq/SRR151/055/SRR15186955/SRR15186955_2.fastq.gz	fasp.sra.ebi.ac.uk:/vol1/fastq/SRR151/055/SRR15186955/SRR15186955_1.fastq.gz;fasp.sra.ebi.ac.uk:/vol1/fastq/SRR151/055/SRR15186955/SRR15186955_2.fastq.gz	ftp.sra.ebi.ac.uk/vol1/fastq/SRR151/055/SRR15186955/SRR15186955_1.fastq.gz	ftp.sra.ebi.ac.uk/vol1/fastq/SRR151/055/SRR15186955/SRR15186955_2.fastq.gz	b6fc8bebe6d85f7699e2a06145a99b39	f26f86782ea3caf6342036ce32536491	false
SRX11493912_SRR15187004	SAMN19188303	SRR15187004	SRX11493912	SAMN19188303	SRS9533187	PRJNA729919	SRP328899		SRA1260932	F02335.R1.fastq.gz	F02335	Enteric viruses in rotavirus vaccine breakthrough cases	PRJNA729919	PAIRED	RANDOM PCR	METAGENOMIC	WGA	F02335	NextSeq 500	ILLUMINA	483975248	1665733	408170	human gut metagenome	Enteric virome of patients with rotavirus vaccine breakthrough infection	NextSeq 500 sequencing; Viral metagenomics in rotavirus vaccine breakthrough cases: human gut	High prevalence of co-infecting enteropathogens in alleged rotavirus vaccine breakthrough cases	NextSeq 500 sequencing; Viral metagenomics in rotavirus vaccine breakthrough cases: human gut	Enteric viruses in patients who were fully vaccinated against rotavirus but still came down with rotavirus gastroenteritis are characterized.	1053b360e0960f62691c5611aa2ae659;29fa53250f2ed6cd99719b862e83be61	89854826;95313755	ftp.sra.ebi.ac.uk/vol1/fastq/SRR151/004/SRR15187004/SRR15187004_1.fastq.gz;ftp.sra.ebi.ac.uk/vol1/fastq/SRR151/004/SRR15187004/SRR15187004_2.fastq.gz	ftp.sra.ebi.ac.uk/vol1/fastq/SRR151/004/SRR15187004/SRR15187004_1.fastq.gz;ftp.sra.ebi.ac.uk/vol1/fastq/SRR151/004/SRR15187004/SRR15187004_2.fastq.gz	fasp.sra.ebi.ac.uk:/vol1/fastq/SRR151/004/SRR15187004/SRR15187004_1.fastq.gz;fasp.sra.ebi.ac.uk:/vol1/fastq/SRR151/004/SRR15187004/SRR15187004_2.fastq.gz	ftp.sra.ebi.ac.uk/vol1/fastq/SRR151/004/SRR15187004/SRR15187004_1.fastq.gz	ftp.sra.ebi.ac.uk/vol1/fastq/SRR151/004/SRR15187004/SRR15187004_2.fastq.gz	1053b360e0960f62691c5611aa2ae659	29fa53250f2ed6cd99719b862e83be61	false
SRX11493926_SRR15186990	SAMN19188303	SRR15186990	SRX11493926	SAMN19188303	SRS9533187	PRJNA729919	SRP328899		SRA1260932	F03214.R1.fastq.gz	F03214	Enteric viruses in rotavirus vaccine breakthrough cases	PRJNA729919	PAIRED	RANDOM PCR	METAGENOMIC	WGA	F03214	Illumina NovaSeq 6000	ILLUMINA	2267254430	7507465	408170	human gut metagenome	Enteric virome of patients with rotavirus vaccine breakthrough infection	Illumina NovaSeq 6000 sequencing; Viral metagenomics in rotavirus vaccine breakthrough cases: human gut	High prevalence of co-infecting enteropathogens in alleged rotavirus vaccine breakthrough cases	Illumina NovaSeq 6000 sequencing; Viral metagenomics in rotavirus vaccine breakthrough cases: human gut	Enteric viruses in patients who were fully vaccinated against rotavirus but still came down with rotavirus gastroenteritis are characterized.	bd1e441aa9a96a154960def7c806cc77;d09cc0c62eb60e24e6e54b0a6ab3ec73	430717851;450306701	ftp.sra.ebi.ac.uk/vol1/fastq/SRR151/090/SRR15186990/SRR15186990_1.fastq.gz;ftp.sra.ebi.ac.uk/vol1/fastq/SRR151/090/SRR15186990/SRR15186990_2.fastq.gz	ftp.sra.ebi.ac.uk/vol1/fastq/SRR151/090/SRR15186990/SRR15186990_1.fastq.gz;ftp.sra.ebi.ac.uk/vol1/fastq/SRR151/090/SRR15186990/SRR15186990_2.fastq.gz	fasp.sra.ebi.ac.uk:/vol1/fastq/SRR151/090/SRR15186990/SRR15186990_1.fastq.gz;fasp.sra.ebi.ac.uk:/vol1/fastq/SRR151/090/SRR15186990/SRR15186990_2.fastq.gz	ftp.sra.ebi.ac.uk/vol1/fastq/SRR151/090/SRR15186990/SRR15186990_1.fastq.gz	ftp.sra.ebi.ac.uk/vol1/fastq/SRR151/090/SRR15186990/SRR15186990_2.fastq.gz	bd1e441aa9a96a154960def7c806cc77	d09cc0c62eb60e24e6e54b0a6ab3ec73	false
SRX11493977_SRR15186939	SAMN19188303	SRR15186939	SRX11493977	SAMN19188303	SRS9533187	PRJNA729919	SRP328899		SRA1260932	F09256.R1.fastq.gz	F09256	Enteric viruses in rotavirus vaccine breakthrough cases	PRJNA729919	PAIRED	RANDOM PCR	METAGENOMIC	WGA	F09256	NextSeq 500	ILLUMINA	1062504624	3797607	408170	human gut metagenome	Enteric virome of patients with rotavirus vaccine breakthrough infection	NextSeq 500 sequencing; Viral metagenomics in rotavirus vaccine breakthrough cases: human gut	High prevalence of co-infecting enteropathogens in alleged rotavirus vaccine breakthrough cases	NextSeq 500 sequencing; Viral metagenomics in rotavirus vaccine breakthrough cases: human gut	Enteric viruses in patients who were fully vaccinated against rotavirus but still came down with rotavirus gastroenteritis are characterized.	fc23949d62bffcee949910bd58095734;04487d0fc09ec376d8e9be72cff71fa5	224162244;234042733	ftp.sra.ebi.ac.uk/vol1/fastq/SRR151/039/SRR15186939/SRR15186939_1.fastq.gz;ftp.sra.ebi.ac.uk/vol1/fastq/SRR151/039/SRR15186939/SRR15186939_2.fastq.gz	ftp.sra.ebi.ac.uk/vol1/fastq/SRR151/039/SRR15186939/SRR15186939_1.fastq.gz;ftp.sra.ebi.ac.uk/vol1/fastq/SRR151/039/SRR15186939/SRR15186939_2.fastq.gz	fasp.sra.ebi.ac.uk:/vol1/fastq/SRR151/039/SRR15186939/SRR15186939_1.fastq.gz;fasp.sra.ebi.ac.uk:/vol1/fastq/SRR151/039/SRR15186939/SRR15186939_2.fastq.gz	ftp.sra.ebi.ac.uk/vol1/fastq/SRR151/039/SRR15186939/SRR15186939_1.fastq.gz	ftp.sra.ebi.ac.uk/vol1/fastq/SRR151/039/SRR15186939/SRR15186939_2.fastq.gz	fc23949d62bffcee949910bd58095734	04487d0fc09ec376d8e9be72cff71fa5	false
SRX11493899_SRR15187017	SAMN19188303	SRR15187017	SRX11493899	SAMN19188303	SRS9533187	PRJNA729919	SRP328899		SRA1260932	F01260.R1.fastq.gz	F01260	Enteric viruses in rotavirus vaccine breakthrough cases	PRJNA729919	PAIRED	RANDOM PCR	METAGENOMIC	WGA	F01260	Illumina NovaSeq 6000	ILLUMINA	1087207248	3600024	408170	human gut metagenome	Enteric virome of patients with rotavirus vaccine breakthrough infection	Illumina NovaSeq 6000 sequencing; Viral metagenomics in rotavirus vaccine breakthrough cases: human gut	High prevalence of co-infecting enteropathogens in alleged rotavirus vaccine breakthrough cases	Illumina NovaSeq 6000 sequencing; Viral metagenomics in rotavirus vaccine breakthrough cases: human gut	Enteric viruses in patients who were fully vaccinated against rotavirus but still came down with rotavirus gastroenteritis are characterized.	2b33bbbaede963110f457616f9105acb;914237b5c7b49cbe8e73b12c70a86126	217128798;223177524	ftp.sra.ebi.ac.uk/vol1/fastq/SRR151/017/SRR15187017/SRR15187017_1.fastq.gz;ftp.sra.ebi.ac.uk/vol1/fastq/SRR151/017/SRR15187017/SRR15187017_2.fastq.gz	ftp.sra.ebi.ac.uk/vol1/fastq/SRR151/017/SRR15187017/SRR15187017_1.fastq.gz;ftp.sra.ebi.ac.uk/vol1/fastq/SRR151/017/SRR15187017/SRR15187017_2.fastq.gz	fasp.sra.ebi.ac.uk:/vol1/fastq/SRR151/017/SRR15187017/SRR15187017_1.fastq.gz;fasp.sra.ebi.ac.uk:/vol1/fastq/SRR151/017/SRR15187017/SRR15187017_2.fastq.gz	ftp.sra.ebi.ac.uk/vol1/fastq/SRR151/017/SRR15187017/SRR15187017_1.fastq.gz	ftp.sra.ebi.ac.uk/vol1/fastq/SRR151/017/SRR15187017/SRR15187017_2.fastq.gz	2b33bbbaede963110f457616f9105acb	914237b5c7b49cbe8e73b12c70a86126	false
SRX11493969_SRR15186947	SAMN19188303	SRR15186947	SRX11493969	SAMN19188303	SRS9533187	PRJNA729919	SRP328899		SRA1260932	F07246.R1.fastq.gz	F07246	Enteric viruses in rotavirus vaccine breakthrough cases	PRJNA729919	PAIRED	RANDOM PCR	METAGENOMIC	WGA	F07246	NextSeq 500	ILLUMINA	916146316	3474557	408170	human gut metagenome	Enteric virome of patients with rotavirus vaccine breakthrough infection	NextSeq 500 sequencing; Viral metagenomics in rotavirus vaccine breakthrough cases: human gut	High prevalence of co-infecting enteropathogens in alleged rotavirus vaccine breakthrough cases	NextSeq 500 sequencing; Viral metagenomics in rotavirus vaccine breakthrough cases: human gut	Enteric viruses in patients who were fully vaccinated against rotavirus but still came down with rotavirus gastroenteritis are characterized.	055643f85bca970eb522e619b8beea54;6693974d945c9332b56cc37ece10322b	205724206;211129934	ftp.sra.ebi.ac.uk/vol1/fastq/SRR151/047/SRR15186947/SRR15186947_1.fastq.gz;ftp.sra.ebi.ac.uk/vol1/fastq/SRR151/047/SRR15186947/SRR15186947_2.fastq.gz	ftp.sra.ebi.ac.uk/vol1/fastq/SRR151/047/SRR15186947/SRR15186947_1.fastq.gz;ftp.sra.ebi.ac.uk/vol1/fastq/SRR151/047/SRR15186947/SRR15186947_2.fastq.gz	fasp.sra.ebi.ac.uk:/vol1/fastq/SRR151/047/SRR15186947/SRR15186947_1.fastq.gz;fasp.sra.ebi.ac.uk:/vol1/fastq/SRR151/047/SRR15186947/SRR15186947_2.fastq.gz	ftp.sra.ebi.ac.uk/vol1/fastq/SRR151/047/SRR15186947/SRR15186947_1.fastq.gz	ftp.sra.ebi.ac.uk/vol1/fastq/SRR151/047/SRR15186947/SRR15186947_2.fastq.gz	055643f85bca970eb522e619b8beea54	6693974d945c9332b56cc37ece10322b	false
SRX11493891_SRR15187025	SAMN19188303	SRR15187025	SRX11493891	SAMN19188303	SRS9533187	PRJNA729919	SRP328899		SRA1260932	F00325.R1.fastq.gz	F00325	Enteric viruses in rotavirus vaccine breakthrough cases	PRJNA729919	PAIRED	RANDOM PCR	METAGENOMIC	WGA	F00325	NextSeq 500	ILLUMINA	707855612	2726889	408170	human gut metagenome	Enteric virome of patients with rotavirus vaccine breakthrough infection	NextSeq 500 sequencing; Viral metagenomics in rotavirus vaccine breakthrough cases: human gut	High prevalence of co-infecting enteropathogens in alleged rotavirus vaccine breakthrough cases	NextSeq 500 sequencing; Viral metagenomics in rotavirus vaccine breakthrough cases: human gut	Enteric viruses in patients who were fully vaccinated against rotavirus but still came down with rotavirus gastroenteritis are characterized.	6a6a243604e0cc09a348c39243c9891a;e3d4fe3ab96991781c175af2e73433f0	149686501;155111190	ftp.sra.ebi.ac.uk/vol1/fastq/SRR151/025/SRR15187025/SRR15187025_1.fastq.gz;ftp.sra.ebi.ac.uk/vol1/fastq/SRR151/025/SRR15187025/SRR15187025_2.fastq.gz	ftp.sra.ebi.ac.uk/vol1/fastq/SRR151/025/SRR15187025/SRR15187025_1.fastq.gz;ftp.sra.ebi.ac.uk/vol1/fastq/SRR151/025/SRR15187025/SRR15187025_2.fastq.gz	fasp.sra.ebi.ac.uk:/vol1/fastq/SRR151/025/SRR15187025/SRR15187025_1.fastq.gz;fasp.sra.ebi.ac.uk:/vol1/fastq/SRR151/025/SRR15187025/SRR15187025_2.fastq.gz	ftp.sra.ebi.ac.uk/vol1/fastq/SRR151/025/SRR15187025/SRR15187025_1.fastq.gz	ftp.sra.ebi.ac.uk/vol1/fastq/SRR151/025/SRR15187025/SRR15187025_2.fastq.gz	6a6a243604e0cc09a348c39243c9891a	e3d4fe3ab96991781c175af2e73433f0	false
SRX11493970_SRR15186946	SAMN19188303	SRR15186946	SRX11493970	SAMN19188303	SRS9533187	PRJNA729919	SRP328899		SRA1260932	F07264.R1.fastq.gz	F07264	Enteric viruses in rotavirus vaccine breakthrough cases	PRJNA729919	PAIRED	RANDOM PCR	METAGENOMIC	WGA	F07264	NextSeq 500	ILLUMINA	1023683950	4174492	408170	human gut metagenome	Enteric virome of patients with rotavirus vaccine breakthrough infection	NextSeq 500 sequencing; Viral metagenomics in rotavirus vaccine breakthrough cases: human gut	High prevalence of co-infecting enteropathogens in alleged rotavirus vaccine breakthrough cases	NextSeq 500 sequencing; Viral metagenomics in rotavirus vaccine breakthrough cases: human gut	Enteric viruses in patients who were fully vaccinated against rotavirus but still came down with rotavirus gastroenteritis are characterized.	83892dd644b63e4f01dbb64c24ab9bb2;6dda9366b6743a46494c4d2044144813	255209519;258920165	ftp.sra.ebi.ac.uk/vol1/fastq/SRR151/046/SRR15186946/SRR15186946_1.fastq.gz;ftp.sra.ebi.ac.uk/vol1/fastq/SRR151/046/SRR15186946/SRR15186946_2.fastq.gz	ftp.sra.ebi.ac.uk/vol1/fastq/SRR151/046/SRR15186946/SRR15186946_1.fastq.gz;ftp.sra.ebi.ac.uk/vol1/fastq/SRR151/046/SRR15186946/SRR15186946_2.fastq.gz	fasp.sra.ebi.ac.uk:/vol1/fastq/SRR151/046/SRR15186946/SRR15186946_1.fastq.gz;fasp.sra.ebi.ac.uk:/vol1/fastq/SRR151/046/SRR15186946/SRR15186946_2.fastq.gz	ftp.sra.ebi.ac.uk/vol1/fastq/SRR151/046/SRR15186946/SRR15186946_1.fastq.gz	ftp.sra.ebi.ac.uk/vol1/fastq/SRR151/046/SRR15186946/SRR15186946_2.fastq.gz	83892dd644b63e4f01dbb64c24ab9bb2	6dda9366b6743a46494c4d2044144813	false
SRX11493892_SRR15187024	SAMN19188303	SRR15187024	SRX11493892	SAMN19188303	SRS9533187	PRJNA729919	SRP328899		SRA1260932	F00371.R1.fastq.gz	F00371	Enteric viruses in rotavirus vaccine breakthrough cases	PRJNA729919	PAIRED	RANDOM PCR	METAGENOMIC	WGA	F00371	NextSeq 500	ILLUMINA	610300707	2193126	408170	human gut metagenome	Enteric virome of patients with rotavirus vaccine breakthrough infection	NextSeq 500 sequencing; Viral metagenomics in rotavirus vaccine breakthrough cases: human gut	High prevalence of co-infecting enteropathogens in alleged rotavirus vaccine breakthrough cases	NextSeq 500 sequencing; Viral metagenomics in rotavirus vaccine breakthrough cases: human gut	Enteric viruses in patients who were fully vaccinated against rotavirus but still came down with rotavirus gastroenteritis are characterized.	fd5e856d40adbf1081bc5bdd06226f17;957d6674aab41ad5d1e2a7fd5f86b4e0	148097863;151500256	ftp.sra.ebi.ac.uk/vol1/fastq/SRR151/024/SRR15187024/SRR15187024_1.fastq.gz;ftp.sra.ebi.ac.uk/vol1/fastq/SRR151/024/SRR15187024/SRR15187024_2.fastq.gz	ftp.sra.ebi.ac.uk/vol1/fastq/SRR151/024/SRR15187024/SRR15187024_1.fastq.gz;ftp.sra.ebi.ac.uk/vol1/fastq/SRR151/024/SRR15187024/SRR15187024_2.fastq.gz	fasp.sra.ebi.ac.uk:/vol1/fastq/SRR151/024/SRR15187024/SRR15187024_1.fastq.gz;fasp.sra.ebi.ac.uk:/vol1/fastq/SRR151/024/SRR15187024/SRR15187024_2.fastq.gz	ftp.sra.ebi.ac.uk/vol1/fastq/SRR151/024/SRR15187024/SRR15187024_1.fastq.gz	ftp.sra.ebi.ac.uk/vol1/fastq/SRR151/024/SRR15187024/SRR15187024_2.fastq.gz	fd5e856d40adbf1081bc5bdd06226f17	957d6674aab41ad5d1e2a7fd5f86b4e0	false
SRX11493905_SRR15187011	SAMN19188303	SRR15187011	SRX11493905	SAMN19188303	SRS9533187	PRJNA729919	SRP328899		SRA1260932	F00372.R1.fastq.gz	F00372	Enteric viruses in rotavirus vaccine breakthrough cases	PRJNA729919	PAIRED	RANDOM PCR	METAGENOMIC	WGA	F00372	NextSeq 500	ILLUMINA	491014361	1748981	408170	human gut metagenome	Enteric virome of patients with rotavirus vaccine breakthrough infection	NextSeq 500 sequencing; Viral metagenomics in rotavirus vaccine breakthrough cases: human gut	High prevalence of co-infecting enteropathogens in alleged rotavirus vaccine breakthrough cases	NextSeq 500 sequencing; Viral metagenomics in rotavirus vaccine breakthrough cases: human gut	Enteric viruses in patients who were fully vaccinated against rotavirus but still came down with rotavirus gastroenteritis are characterized.	6446edfb59aff727431279e7579b9f3a;df43978dd7c4f03c1cef07c36671ad19	122311877;124402602	ftp.sra.ebi.ac.uk/vol1/fastq/SRR151/011/SRR15187011/SRR15187011_1.fastq.gz;ftp.sra.ebi.ac.uk/vol1/fastq/SRR151/011/SRR15187011/SRR15187011_2.fastq.gz	ftp.sra.ebi.ac.uk/vol1/fastq/SRR151/011/SRR15187011/SRR15187011_1.fastq.gz;ftp.sra.ebi.ac.uk/vol1/fastq/SRR151/011/SRR15187011/SRR15187011_2.fastq.gz	fasp.sra.ebi.ac.uk:/vol1/fastq/SRR151/011/SRR15187011/SRR15187011_1.fastq.gz;fasp.sra.ebi.ac.uk:/vol1/fastq/SRR151/011/SRR15187011/SRR15187011_2.fastq.gz	ftp.sra.ebi.ac.uk/vol1/fastq/SRR151/011/SRR15187011/SRR15187011_1.fastq.gz	ftp.sra.ebi.ac.uk/vol1/fastq/SRR151/011/SRR15187011/SRR15187011_2.fastq.gz	6446edfb59aff727431279e7579b9f3a	df43978dd7c4f03c1cef07c36671ad19	false
SRX11493922_SRR15186994	SAMN19188303	SRR15186994	SRX11493922	SAMN19188303	SRS9533187	PRJNA729919	SRP328899		SRA1260932	F03159.R1.fastq.gz	F03159	Enteric viruses in rotavirus vaccine breakthrough cases	PRJNA729919	PAIRED	RANDOM PCR	METAGENOMIC	WGA	F03159	NextSeq 500	ILLUMINA	704666423	2806789	408170	human gut metagenome	Enteric virome of patients with rotavirus vaccine breakthrough infection	NextSeq 500 sequencing; Viral metagenomics in rotavirus vaccine breakthrough cases: human gut	High prevalence of co-infecting enteropathogens in alleged rotavirus vaccine breakthrough cases	NextSeq 500 sequencing; Viral metagenomics in rotavirus vaccine breakthrough cases: human gut	Enteric viruses in patients who were fully vaccinated against rotavirus but still came down with rotavirus gastroenteritis are characterized.	c5c1416445788bc6aff206125c77c38e;8d76065cf2aae6e9fc41f2d068d33165;361e6ed7a40fc884c6eeda5e3afab32f	37318130;111843188;117894194	ftp.sra.ebi.ac.uk/vol1/fastq/SRR151/094/SRR15186994/SRR15186994.fastq.gz;ftp.sra.ebi.ac.uk/vol1/fastq/SRR151/094/SRR15186994/SRR15186994_1.fastq.gz;ftp.sra.ebi.ac.uk/vol1/fastq/SRR151/094/SRR15186994/SRR15186994_2.fastq.gz	ftp.sra.ebi.ac.uk/vol1/fastq/SRR151/094/SRR15186994/SRR15186994.fastq.gz;ftp.sra.ebi.ac.uk/vol1/fastq/SRR151/094/SRR15186994/SRR15186994_1.fastq.gz;ftp.sra.ebi.ac.uk/vol1/fastq/SRR151/094/SRR15186994/SRR15186994_2.fastq.gz	fasp.sra.ebi.ac.uk:/vol1/fastq/SRR151/094/SRR15186994/SRR15186994.fastq.gz;fasp.sra.ebi.ac.uk:/vol1/fastq/SRR151/094/SRR15186994/SRR15186994_1.fastq.gz;fasp.sra.ebi.ac.uk:/vol1/fastq/SRR151/094/SRR15186994/SRR15186994_2.fastq.gz	ftp.sra.ebi.ac.uk/vol1/fastq/SRR151/094/SRR15186994/SRR15186994_1.fastq.gz	ftp.sra.ebi.ac.uk/vol1/fastq/SRR151/094/SRR15186994/SRR15186994_2.fastq.gz	8d76065cf2aae6e9fc41f2d068d33165	361e6ed7a40fc884c6eeda5e3afab32f	false
SRX11493903_SRR15187013	SAMN19188303	SRR15187013	SRX11493903	SAMN19188303	SRS9533187	PRJNA729919	SRP328899		SRA1260932	F01450.R1.fastq.gz	F01450	Enteric viruses in rotavirus vaccine breakthrough cases	PRJNA729919	PAIRED	RANDOM PCR	METAGENOMIC	WGA	F01450	NextSeq 500	ILLUMINA	807806727	2909710	408170	human gut metagenome	Enteric virome of patients with rotavirus vaccine breakthrough infection	NextSeq 500 sequencing; Viral metagenomics in rotavirus vaccine breakthrough cases: human gut	High prevalence of co-infecting enteropathogens in alleged rotavirus vaccine breakthrough cases	NextSeq 500 sequencing; Viral metagenomics in rotavirus vaccine breakthrough cases: human gut	Enteric viruses in patients who were fully vaccinated against rotavirus but still came down with rotavirus gastroenteritis are characterized.	304a6240213207dd2426ad13ed2e4d8e;cbb510c0d8331aeec2cc1ae6d114e46a	182511268;188155143	ftp.sra.ebi.ac.uk/vol1/fastq/SRR151/013/SRR15187013/SRR15187013_1.fastq.gz;ftp.sra.ebi.ac.uk/vol1/fastq/SRR151/013/SRR15187013/SRR15187013_2.fastq.gz	ftp.sra.ebi.ac.uk/vol1/fastq/SRR151/013/SRR15187013/SRR15187013_1.fastq.gz;ftp.sra.ebi.ac.uk/vol1/fastq/SRR151/013/SRR15187013/SRR15187013_2.fastq.gz	fasp.sra.ebi.ac.uk:/vol1/fastq/SRR151/013/SRR15187013/SRR15187013_1.fastq.gz;fasp.sra.ebi.ac.uk:/vol1/fastq/SRR151/013/SRR15187013/SRR15187013_2.fastq.gz	ftp.sra.ebi.ac.uk/vol1/fastq/SRR151/013/SRR15187013/SRR15187013_1.fastq.gz	ftp.sra.ebi.ac.uk/vol1/fastq/SRR151/013/SRR15187013/SRR15187013_2.fastq.gz	304a6240213207dd2426ad13ed2e4d8e	cbb510c0d8331aeec2cc1ae6d114e46a	false
SRX11493983_SRR15186933	SAMN19188303	SRR15186933	SRX11493983	SAMN19188303	SRS9533187	PRJNA729919	SRP328899		SRA1260932	F09648.R1.fastq.gz	F09648	Enteric viruses in rotavirus vaccine breakthrough cases	PRJNA729919	PAIRED	RANDOM PCR	METAGENOMIC	WGA	F09648	NextSeq 500	ILLUMINA	853499063	3023481	408170	human gut metagenome	Enteric virome of patients with rotavirus vaccine breakthrough infection	NextSeq 500 sequencing; Viral metagenomics in rotavirus vaccine breakthrough cases: human gut	High prevalence of co-infecting enteropathogens in alleged rotavirus vaccine breakthrough cases	NextSeq 500 sequencing; Viral metagenomics in rotavirus vaccine breakthrough cases: human gut	Enteric viruses in patients who were fully vaccinated against rotavirus but still came down with rotavirus gastroenteritis are characterized.	624b16f9de97e1c2d067761db49985c3;84fde775bffe877335de8ae27af54916	148934146;156902294	ftp.sra.ebi.ac.uk/vol1/fastq/SRR151/033/SRR15186933/SRR15186933_1.fastq.gz;ftp.sra.ebi.ac.uk/vol1/fastq/SRR151/033/SRR15186933/SRR15186933_2.fastq.gz	ftp.sra.ebi.ac.uk/vol1/fastq/SRR151/033/SRR15186933/SRR15186933_1.fastq.gz;ftp.sra.ebi.ac.uk/vol1/fastq/SRR151/033/SRR15186933/SRR15186933_2.fastq.gz	fasp.sra.ebi.ac.uk:/vol1/fastq/SRR151/033/SRR15186933/SRR15186933_1.fastq.gz;fasp.sra.ebi.ac.uk:/vol1/fastq/SRR151/033/SRR15186933/SRR15186933_2.fastq.gz	ftp.sra.ebi.ac.uk/vol1/fastq/SRR151/033/SRR15186933/SRR15186933_1.fastq.gz	ftp.sra.ebi.ac.uk/vol1/fastq/SRR151/033/SRR15186933/SRR15186933_2.fastq.gz	624b16f9de97e1c2d067761db49985c3	84fde775bffe877335de8ae27af54916	false
SRX11493991_SRR15186925	SAMN19188303	SRR15186925	SRX11493991	SAMN19188303	SRS9533187	PRJNA729919	SRP328899		SRA1260932	F10188.R1.fastq.gz	F10188	Enteric viruses in rotavirus vaccine breakthrough cases	PRJNA729919	PAIRED	RANDOM PCR	METAGENOMIC	WGA	F10188	NextSeq 500	ILLUMINA	1053825558	3953610	408170	human gut metagenome	Enteric virome of patients with rotavirus vaccine breakthrough infection	NextSeq 500 sequencing; Viral metagenomics in rotavirus vaccine breakthrough cases: human gut	High prevalence of co-infecting enteropathogens in alleged rotavirus vaccine breakthrough cases	NextSeq 500 sequencing; Viral metagenomics in rotavirus vaccine breakthrough cases: human gut	Enteric viruses in patients who were fully vaccinated against rotavirus but still came down with rotavirus gastroenteritis are characterized.	1a7a85634618c64b19c7a3a056d5f659;75685a81ffc9d2d02eb0aa6d451703bf	244725476;249802032	ftp.sra.ebi.ac.uk/vol1/fastq/SRR151/025/SRR15186925/SRR15186925_1.fastq.gz;ftp.sra.ebi.ac.uk/vol1/fastq/SRR151/025/SRR15186925/SRR15186925_2.fastq.gz	ftp.sra.ebi.ac.uk/vol1/fastq/SRR151/025/SRR15186925/SRR15186925_1.fastq.gz;ftp.sra.ebi.ac.uk/vol1/fastq/SRR151/025/SRR15186925/SRR15186925_2.fastq.gz	fasp.sra.ebi.ac.uk:/vol1/fastq/SRR151/025/SRR15186925/SRR15186925_1.fastq.gz;fasp.sra.ebi.ac.uk:/vol1/fastq/SRR151/025/SRR15186925/SRR15186925_2.fastq.gz	ftp.sra.ebi.ac.uk/vol1/fastq/SRR151/025/SRR15186925/SRR15186925_1.fastq.gz	ftp.sra.ebi.ac.uk/vol1/fastq/SRR151/025/SRR15186925/SRR15186925_2.fastq.gz	1a7a85634618c64b19c7a3a056d5f659	75685a81ffc9d2d02eb0aa6d451703bf	false
SRX11493943_SRR15186973	SAMN19188303	SRR15186973	SRX11493943	SAMN19188303	SRS9533187	PRJNA729919	SRP328899		SRA1260932	F05040.R1.fastq.gz	F05040	Enteric viruses in rotavirus vaccine breakthrough cases	PRJNA729919	PAIRED	RANDOM PCR	METAGENOMIC	WGA	F05040	NextSeq 500	ILLUMINA	892350825	3845001	408170	human gut metagenome	Enteric virome of patients with rotavirus vaccine breakthrough infection	NextSeq 500 sequencing; Viral metagenomics in rotavirus vaccine breakthrough cases: human gut	High prevalence of co-infecting enteropathogens in alleged rotavirus vaccine breakthrough cases	NextSeq 500 sequencing; Viral metagenomics in rotavirus vaccine breakthrough cases: human gut	Enteric viruses in patients who were fully vaccinated against rotavirus but still came down with rotavirus gastroenteritis are characterized.	d8d0faf6eca943c8cfd6dc810ff418e5;4b70d95bc17a85228d79f5e8cb9dad61	224224990;227759761	ftp.sra.ebi.ac.uk/vol1/fastq/SRR151/073/SRR15186973/SRR15186973_1.fastq.gz;ftp.sra.ebi.ac.uk/vol1/fastq/SRR151/073/SRR15186973/SRR15186973_2.fastq.gz	ftp.sra.ebi.ac.uk/vol1/fastq/SRR151/073/SRR15186973/SRR15186973_1.fastq.gz;ftp.sra.ebi.ac.uk/vol1/fastq/SRR151/073/SRR15186973/SRR15186973_2.fastq.gz	fasp.sra.ebi.ac.uk:/vol1/fastq/SRR151/073/SRR15186973/SRR15186973_1.fastq.gz;fasp.sra.ebi.ac.uk:/vol1/fastq/SRR151/073/SRR15186973/SRR15186973_2.fastq.gz	ftp.sra.ebi.ac.uk/vol1/fastq/SRR151/073/SRR15186973/SRR15186973_1.fastq.gz	ftp.sra.ebi.ac.uk/vol1/fastq/SRR151/073/SRR15186973/SRR15186973_2.fastq.gz	d8d0faf6eca943c8cfd6dc810ff418e5	4b70d95bc17a85228d79f5e8cb9dad61	false
SRX11493947_SRR15186969	SAMN19188303	SRR15186969	SRX11493947	SAMN19188303	SRS9533187	PRJNA729919	SRP328899		SRA1260932	F05244.R1.fastq.gz	F05244	Enteric viruses in rotavirus vaccine breakthrough cases	PRJNA729919	PAIRED	RANDOM PCR	METAGENOMIC	WGA	F05244	NextSeq 500	ILLUMINA	764726660	2920576	408170	human gut metagenome	Enteric virome of patients with rotavirus vaccine breakthrough infection	NextSeq 500 sequencing; Viral metagenomics in rotavirus vaccine breakthrough cases: human gut	High prevalence of co-infecting enteropathogens in alleged rotavirus vaccine breakthrough cases	NextSeq 500 sequencing; Viral metagenomics in rotavirus vaccine breakthrough cases: human gut	Enteric viruses in patients who were fully vaccinated against rotavirus but still came down with rotavirus gastroenteritis are characterized.	6a162fbb47d2cd04ff36837c66e9d418;2fba2ed038594dd9e9534479915e65cc	163965435;169665587	ftp.sra.ebi.ac.uk/vol1/fastq/SRR151/069/SRR15186969/SRR15186969_1.fastq.gz;ftp.sra.ebi.ac.uk/vol1/fastq/SRR151/069/SRR15186969/SRR15186969_2.fastq.gz	ftp.sra.ebi.ac.uk/vol1/fastq/SRR151/069/SRR15186969/SRR15186969_1.fastq.gz;ftp.sra.ebi.ac.uk/vol1/fastq/SRR151/069/SRR15186969/SRR15186969_2.fastq.gz	fasp.sra.ebi.ac.uk:/vol1/fastq/SRR151/069/SRR15186969/SRR15186969_1.fastq.gz;fasp.sra.ebi.ac.uk:/vol1/fastq/SRR151/069/SRR15186969/SRR15186969_2.fastq.gz	ftp.sra.ebi.ac.uk/vol1/fastq/SRR151/069/SRR15186969/SRR15186969_1.fastq.gz	ftp.sra.ebi.ac.uk/vol1/fastq/SRR151/069/SRR15186969/SRR15186969_2.fastq.gz	6a162fbb47d2cd04ff36837c66e9d418	2fba2ed038594dd9e9534479915e65cc	false
SRX11493909_SRR15187007	SAMN19188303	SRR15187007	SRX11493909	SAMN19188303	SRS9533187	PRJNA729919	SRP328899		SRA1260932	F02269.R1.fastq.gz	F02269	Enteric viruses in rotavirus vaccine breakthrough cases	PRJNA729919	PAIRED	RANDOM PCR	METAGENOMIC	WGA	F02269	NextSeq 500	ILLUMINA	663497237	2313586	408170	human gut metagenome	Enteric virome of patients with rotavirus vaccine breakthrough infection	NextSeq 500 sequencing; Viral metagenomics in rotavirus vaccine breakthrough cases: human gut	High prevalence of co-infecting enteropathogens in alleged rotavirus vaccine breakthrough cases	NextSeq 500 sequencing; Viral metagenomics in rotavirus vaccine breakthrough cases: human gut	Enteric viruses in patients who were fully vaccinated against rotavirus but still came down with rotavirus gastroenteritis are characterized.	63c11603be6682b924e735a9bc0ad176;21e175dba47532d4c21342f593ab9d5b	125061922;131198072	ftp.sra.ebi.ac.uk/vol1/fastq/SRR151/007/SRR15187007/SRR15187007_1.fastq.gz;ftp.sra.ebi.ac.uk/vol1/fastq/SRR151/007/SRR15187007/SRR15187007_2.fastq.gz	ftp.sra.ebi.ac.uk/vol1/fastq/SRR151/007/SRR15187007/SRR15187007_1.fastq.gz;ftp.sra.ebi.ac.uk/vol1/fastq/SRR151/007/SRR15187007/SRR15187007_2.fastq.gz	fasp.sra.ebi.ac.uk:/vol1/fastq/SRR151/007/SRR15187007/SRR15187007_1.fastq.gz;fasp.sra.ebi.ac.uk:/vol1/fastq/SRR151/007/SRR15187007/SRR15187007_2.fastq.gz	ftp.sra.ebi.ac.uk/vol1/fastq/SRR151/007/SRR15187007/SRR15187007_1.fastq.gz	ftp.sra.ebi.ac.uk/vol1/fastq/SRR151/007/SRR15187007/SRR15187007_2.fastq.gz	63c11603be6682b924e735a9bc0ad176	21e175dba47532d4c21342f593ab9d5b	false
SRX11493981_SRR15186935	SAMN19188303	SRR15186935	SRX11493981	SAMN19188303	SRS9533187	PRJNA729919	SRP328899		SRA1260932	F09317.R1.fastq.gz	F09317	Enteric viruses in rotavirus vaccine breakthrough cases	PRJNA729919	PAIRED	RANDOM PCR	METAGENOMIC	WGA	F09317	NextSeq 500	ILLUMINA	1023163160	3984388	408170	human gut metagenome	Enteric virome of patients with rotavirus vaccine breakthrough infection	NextSeq 500 sequencing; Viral metagenomics in rotavirus vaccine breakthrough cases: human gut	High prevalence of co-infecting enteropathogens in alleged rotavirus vaccine breakthrough cases	NextSeq 500 sequencing; Viral metagenomics in rotavirus vaccine breakthrough cases: human gut	Enteric viruses in patients who were fully vaccinated against rotavirus but still came down with rotavirus gastroenteritis are characterized.	e99b0f39dce2b0ea9f4e8afe816df356;757079479b831db6fbf7bbe09d9816c2	258404348;261943105	ftp.sra.ebi.ac.uk/vol1/fastq/SRR151/035/SRR15186935/SRR15186935_1.fastq.gz;ftp.sra.ebi.ac.uk/vol1/fastq/SRR151/035/SRR15186935/SRR15186935_2.fastq.gz	ftp.sra.ebi.ac.uk/vol1/fastq/SRR151/035/SRR15186935/SRR15186935_1.fastq.gz;ftp.sra.ebi.ac.uk/vol1/fastq/SRR151/035/SRR15186935/SRR15186935_2.fastq.gz	fasp.sra.ebi.ac.uk:/vol1/fastq/SRR151/035/SRR15186935/SRR15186935_1.fastq.gz;fasp.sra.ebi.ac.uk:/vol1/fastq/SRR151/035/SRR15186935/SRR15186935_2.fastq.gz	ftp.sra.ebi.ac.uk/vol1/fastq/SRR151/035/SRR15186935/SRR15186935_1.fastq.gz	ftp.sra.ebi.ac.uk/vol1/fastq/SRR151/035/SRR15186935/SRR15186935_2.fastq.gz	e99b0f39dce2b0ea9f4e8afe816df356	757079479b831db6fbf7bbe09d9816c2	false
SRX11493973_SRR15186943	SAMN19188303	SRR15186943	SRX11493973	SAMN19188303	SRS9533187	PRJNA729919	SRP328899		SRA1260932	F09155.R1.fastq.gz	F09155	Enteric viruses in rotavirus vaccine breakthrough cases	PRJNA729919	PAIRED	RANDOM PCR	METAGENOMIC	WGA	F09155	NextSeq 500	ILLUMINA	981157471	3420381	408170	human gut metagenome	Enteric virome of patients with rotavirus vaccine breakthrough infection	NextSeq 500 sequencing; Viral metagenomics in rotavirus vaccine breakthrough cases: human gut	High prevalence of co-infecting enteropathogens in alleged rotavirus vaccine breakthrough cases	NextSeq 500 sequencing; Viral metagenomics in rotavirus vaccine breakthrough cases: human gut	Enteric viruses in patients who were fully vaccinated against rotavirus but still came down with rotavirus gastroenteritis are characterized.	c418553c6f2f4b4d7deeb97fbc177949;26c43b1ecc2b1b51c16735d0f206942e	177255248;183724678	ftp.sra.ebi.ac.uk/vol1/fastq/SRR151/043/SRR15186943/SRR15186943_1.fastq.gz;ftp.sra.ebi.ac.uk/vol1/fastq/SRR151/043/SRR15186943/SRR15186943_2.fastq.gz	ftp.sra.ebi.ac.uk/vol1/fastq/SRR151/043/SRR15186943/SRR15186943_1.fastq.gz;ftp.sra.ebi.ac.uk/vol1/fastq/SRR151/043/SRR15186943/SRR15186943_2.fastq.gz	fasp.sra.ebi.ac.uk:/vol1/fastq/SRR151/043/SRR15186943/SRR15186943_1.fastq.gz;fasp.sra.ebi.ac.uk:/vol1/fastq/SRR151/043/SRR15186943/SRR15186943_2.fastq.gz	ftp.sra.ebi.ac.uk/vol1/fastq/SRR151/043/SRR15186943/SRR15186943_1.fastq.gz	ftp.sra.ebi.ac.uk/vol1/fastq/SRR151/043/SRR15186943/SRR15186943_2.fastq.gz	c418553c6f2f4b4d7deeb97fbc177949	26c43b1ecc2b1b51c16735d0f206942e	false
SRX11493982_SRR15186934	SAMN19188303	SRR15186934	SRX11493982	SAMN19188303	SRS9533187	PRJNA729919	SRP328899		SRA1260932	F00495.R1.fastq.gz	F00495	Enteric viruses in rotavirus vaccine breakthrough cases	PRJNA729919	PAIRED	RANDOM PCR	METAGENOMIC	WGA	F00495	NextSeq 500	ILLUMINA	876850944	3064099	408170	human gut metagenome	Enteric virome of patients with rotavirus vaccine breakthrough infection	NextSeq 500 sequencing; Viral metagenomics in rotavirus vaccine breakthrough cases: human gut	High prevalence of co-infecting enteropathogens in alleged rotavirus vaccine breakthrough cases	NextSeq 500 sequencing; Viral metagenomics in rotavirus vaccine breakthrough cases: human gut	Enteric viruses in patients who were fully vaccinated against rotavirus but still came down with rotavirus gastroenteritis are characterized.	41814eda884802f12d60d077b0e4cd5e;377c96e2415fbb279175977e387dfa4c	170594782;178100475	ftp.sra.ebi.ac.uk/vol1/fastq/SRR151/034/SRR15186934/SRR15186934_1.fastq.gz;ftp.sra.ebi.ac.uk/vol1/fastq/SRR151/034/SRR15186934/SRR15186934_2.fastq.gz	ftp.sra.ebi.ac.uk/vol1/fastq/SRR151/034/SRR15186934/SRR15186934_1.fastq.gz;ftp.sra.ebi.ac.uk/vol1/fastq/SRR151/034/SRR15186934/SRR15186934_2.fastq.gz	fasp.sra.ebi.ac.uk:/vol1/fastq/SRR151/034/SRR15186934/SRR15186934_1.fastq.gz;fasp.sra.ebi.ac.uk:/vol1/fastq/SRR151/034/SRR15186934/SRR15186934_2.fastq.gz	ftp.sra.ebi.ac.uk/vol1/fastq/SRR151/034/SRR15186934/SRR15186934_1.fastq.gz	ftp.sra.ebi.ac.uk/vol1/fastq/SRR151/034/SRR15186934/SRR15186934_2.fastq.gz	41814eda884802f12d60d077b0e4cd5e	377c96e2415fbb279175977e387dfa4c	false
SRX11493985_SRR15186931	SAMN19188303	SRR15186931	SRX11493985	SAMN19188303	SRS9533187	PRJNA729919	SRP328899		SRA1260932	F09825.R1.fastq.gz	F09825	Enteric viruses in rotavirus vaccine breakthrough cases	PRJNA729919	PAIRED	RANDOM PCR	METAGENOMIC	WGA	F09825	NextSeq 500	ILLUMINA	749111190	2740647	408170	human gut metagenome	Enteric virome of patients with rotavirus vaccine breakthrough infection	NextSeq 500 sequencing; Viral metagenomics in rotavirus vaccine breakthrough cases: human gut	High prevalence of co-infecting enteropathogens in alleged rotavirus vaccine breakthrough cases	NextSeq 500 sequencing; Viral metagenomics in rotavirus vaccine breakthrough cases: human gut	Enteric viruses in patients who were fully vaccinated against rotavirus but still came down with rotavirus gastroenteritis are characterized.	ec3c6649f118358cc686d5b41d0b84d0;52421c9cc1bbab34ae766adfe53c6669	149560068;154722876	ftp.sra.ebi.ac.uk/vol1/fastq/SRR151/031/SRR15186931/SRR15186931_1.fastq.gz;ftp.sra.ebi.ac.uk/vol1/fastq/SRR151/031/SRR15186931/SRR15186931_2.fastq.gz	ftp.sra.ebi.ac.uk/vol1/fastq/SRR151/031/SRR15186931/SRR15186931_1.fastq.gz;ftp.sra.ebi.ac.uk/vol1/fastq/SRR151/031/SRR15186931/SRR15186931_2.fastq.gz	fasp.sra.ebi.ac.uk:/vol1/fastq/SRR151/031/SRR15186931/SRR15186931_1.fastq.gz;fasp.sra.ebi.ac.uk:/vol1/fastq/SRR151/031/SRR15186931/SRR15186931_2.fastq.gz	ftp.sra.ebi.ac.uk/vol1/fastq/SRR151/031/SRR15186931/SRR15186931_1.fastq.gz	ftp.sra.ebi.ac.uk/vol1/fastq/SRR151/031/SRR15186931/SRR15186931_2.fastq.gz	ec3c6649f118358cc686d5b41d0b84d0	52421c9cc1bbab34ae766adfe53c6669	false
SRX11493896_SRR15187020	SAMN19188303	SRR15187020	SRX11493896	SAMN19188303	SRS9533187	PRJNA729919	SRP328899		SRA1260932	F01097.R1.fastq.gz	F01097	Enteric viruses in rotavirus vaccine breakthrough cases	PRJNA729919	PAIRED	RANDOM PCR	METAGENOMIC	WGA	F01097	NextSeq 500	ILLUMINA	920878907	3777136	408170	human gut metagenome	Enteric virome of patients with rotavirus vaccine breakthrough infection	NextSeq 500 sequencing; Viral metagenomics in rotavirus vaccine breakthrough cases: human gut	High prevalence of co-infecting enteropathogens in alleged rotavirus vaccine breakthrough cases	NextSeq 500 sequencing; Viral metagenomics in rotavirus vaccine breakthrough cases: human gut	Enteric viruses in patients who were fully vaccinated against rotavirus but still came down with rotavirus gastroenteritis are characterized.	50fe1f9e6daf176285c6ab1960b0532e;f6a0b1a5febe2eec2b89d2c4fcd3b7cc	232995216;236899427	ftp.sra.ebi.ac.uk/vol1/fastq/SRR151/020/SRR15187020/SRR15187020_1.fastq.gz;ftp.sra.ebi.ac.uk/vol1/fastq/SRR151/020/SRR15187020/SRR15187020_2.fastq.gz	ftp.sra.ebi.ac.uk/vol1/fastq/SRR151/020/SRR15187020/SRR15187020_1.fastq.gz;ftp.sra.ebi.ac.uk/vol1/fastq/SRR151/020/SRR15187020/SRR15187020_2.fastq.gz	fasp.sra.ebi.ac.uk:/vol1/fastq/SRR151/020/SRR15187020/SRR15187020_1.fastq.gz;fasp.sra.ebi.ac.uk:/vol1/fastq/SRR151/020/SRR15187020/SRR15187020_2.fastq.gz	ftp.sra.ebi.ac.uk/vol1/fastq/SRR151/020/SRR15187020/SRR15187020_1.fastq.gz	ftp.sra.ebi.ac.uk/vol1/fastq/SRR151/020/SRR15187020/SRR15187020_2.fastq.gz	50fe1f9e6daf176285c6ab1960b0532e	f6a0b1a5febe2eec2b89d2c4fcd3b7cc	false
SRX11493939_SRR15186977	SAMN19188303	SRR15186977	SRX11493939	SAMN19188303	SRS9533187	PRJNA729919	SRP328899		SRA1260932	F04189.R1.fastq.gz	F04189	Enteric viruses in rotavirus vaccine breakthrough cases	PRJNA729919	PAIRED	RANDOM PCR	METAGENOMIC	WGA	F04189	Illumina NovaSeq 6000	ILLUMINA	1468581606	4862853	408170	human gut metagenome	Enteric virome of patients with rotavirus vaccine breakthrough infection	Illumina NovaSeq 6000 sequencing; Viral metagenomics in rotavirus vaccine breakthrough cases: human gut	High prevalence of co-infecting enteropathogens in alleged rotavirus vaccine breakthrough cases	Illumina NovaSeq 6000 sequencing; Viral metagenomics in rotavirus vaccine breakthrough cases: human gut	Enteric viruses in patients who were fully vaccinated against rotavirus but still came down with rotavirus gastroenteritis are characterized.	ee8bdcf931e07859b0563e15a4ea31aa;6a49de5a0ecb30af215d84fcb03151dd	255656876;269399910	ftp.sra.ebi.ac.uk/vol1/fastq/SRR151/077/SRR15186977/SRR15186977_1.fastq.gz;ftp.sra.ebi.ac.uk/vol1/fastq/SRR151/077/SRR15186977/SRR15186977_2.fastq.gz	ftp.sra.ebi.ac.uk/vol1/fastq/SRR151/077/SRR15186977/SRR15186977_1.fastq.gz;ftp.sra.ebi.ac.uk/vol1/fastq/SRR151/077/SRR15186977/SRR15186977_2.fastq.gz	fasp.sra.ebi.ac.uk:/vol1/fastq/SRR151/077/SRR15186977/SRR15186977_1.fastq.gz;fasp.sra.ebi.ac.uk:/vol1/fastq/SRR151/077/SRR15186977/SRR15186977_2.fastq.gz	ftp.sra.ebi.ac.uk/vol1/fastq/SRR151/077/SRR15186977/SRR15186977_1.fastq.gz	ftp.sra.ebi.ac.uk/vol1/fastq/SRR151/077/SRR15186977/SRR15186977_2.fastq.gz	ee8bdcf931e07859b0563e15a4ea31aa	6a49de5a0ecb30af215d84fcb03151dd	false
SRX11493901_SRR15187015	SAMN19188303	SRR15187015	SRX11493901	SAMN19188303	SRS9533187	PRJNA729919	SRP328899		SRA1260932	F01387.R1.fastq.gz	F01387	Enteric viruses in rotavirus vaccine breakthrough cases	PRJNA729919	PAIRED	RANDOM PCR	METAGENOMIC	WGA	F01387	Illumina NovaSeq 6000	ILLUMINA	1765860742	5847221	408170	human gut metagenome	Enteric virome of patients with rotavirus vaccine breakthrough infection	Illumina NovaSeq 6000 sequencing; Viral metagenomics in rotavirus vaccine breakthrough cases: human gut	High prevalence of co-infecting enteropathogens in alleged rotavirus vaccine breakthrough cases	Illumina NovaSeq 6000 sequencing; Viral metagenomics in rotavirus vaccine breakthrough cases: human gut	Enteric viruses in patients who were fully vaccinated against rotavirus but still came down with rotavirus gastroenteritis are characterized.	de864a4ee33bb90db028850da887fe5a;95fc73d052605dd5910c1ede9b78d577	290968925;319091166	ftp.sra.ebi.ac.uk/vol1/fastq/SRR151/015/SRR15187015/SRR15187015_1.fastq.gz;ftp.sra.ebi.ac.uk/vol1/fastq/SRR151/015/SRR15187015/SRR15187015_2.fastq.gz	ftp.sra.ebi.ac.uk/vol1/fastq/SRR151/015/SRR15187015/SRR15187015_1.fastq.gz;ftp.sra.ebi.ac.uk/vol1/fastq/SRR151/015/SRR15187015/SRR15187015_2.fastq.gz	fasp.sra.ebi.ac.uk:/vol1/fastq/SRR151/015/SRR15187015/SRR15187015_1.fastq.gz;fasp.sra.ebi.ac.uk:/vol1/fastq/SRR151/015/SRR15187015/SRR15187015_2.fastq.gz	ftp.sra.ebi.ac.uk/vol1/fastq/SRR151/015/SRR15187015/SRR15187015_1.fastq.gz	ftp.sra.ebi.ac.uk/vol1/fastq/SRR151/015/SRR15187015/SRR15187015_2.fastq.gz	de864a4ee33bb90db028850da887fe5a	95fc73d052605dd5910c1ede9b78d577	false
SRX11493920_SRR15186996	SAMN19188303	SRR15186996	SRX11493920	SAMN19188303	SRS9533187	PRJNA729919	SRP328899		SRA1260932	F03127.R1.fastq.gz	F03127	Enteric viruses in rotavirus vaccine breakthrough cases	PRJNA729919	PAIRED	RANDOM PCR	METAGENOMIC	WGA	F03127	NextSeq 500	ILLUMINA	913485535	3295549	408170	human gut metagenome	Enteric virome of patients with rotavirus vaccine breakthrough infection	NextSeq 500 sequencing; Viral metagenomics in rotavirus vaccine breakthrough cases: human gut	High prevalence of co-infecting enteropathogens in alleged rotavirus vaccine breakthrough cases	NextSeq 500 sequencing; Viral metagenomics in rotavirus vaccine breakthrough cases: human gut	Enteric viruses in patients who were fully vaccinated against rotavirus but still came down with rotavirus gastroenteritis are characterized.	3bc7b0c78238fc65d437dcd710f50bc9;df8e5b82d86ef3a73aa580d6da364758	140935794;148523576	ftp.sra.ebi.ac.uk/vol1/fastq/SRR151/096/SRR15186996/SRR15186996_1.fastq.gz;ftp.sra.ebi.ac.uk/vol1/fastq/SRR151/096/SRR15186996/SRR15186996_2.fastq.gz	ftp.sra.ebi.ac.uk/vol1/fastq/SRR151/096/SRR15186996/SRR15186996_1.fastq.gz;ftp.sra.ebi.ac.uk/vol1/fastq/SRR151/096/SRR15186996/SRR15186996_2.fastq.gz	fasp.sra.ebi.ac.uk:/vol1/fastq/SRR151/096/SRR15186996/SRR15186996_1.fastq.gz;fasp.sra.ebi.ac.uk:/vol1/fastq/SRR151/096/SRR15186996/SRR15186996_2.fastq.gz	ftp.sra.ebi.ac.uk/vol1/fastq/SRR151/096/SRR15186996/SRR15186996_1.fastq.gz	ftp.sra.ebi.ac.uk/vol1/fastq/SRR151/096/SRR15186996/SRR15186996_2.fastq.gz	3bc7b0c78238fc65d437dcd710f50bc9	df8e5b82d86ef3a73aa580d6da364758	false
SRX11493932_SRR15186984	SAMN19188303	SRR15186984	SRX11493932	SAMN19188303	SRS9533187	PRJNA729919	SRP328899		SRA1260932	F04047.R1.fastq.gz	F04047	Enteric viruses in rotavirus vaccine breakthrough cases	PRJNA729919	PAIRED	RANDOM PCR	METAGENOMIC	WGA	F04047	NextSeq 500	ILLUMINA	755325202	2653222	408170	human gut metagenome	Enteric virome of patients with rotavirus vaccine breakthrough infection	NextSeq 500 sequencing; Viral metagenomics in rotavirus vaccine breakthrough cases: human gut	High prevalence of co-infecting enteropathogens in alleged rotavirus vaccine breakthrough cases	NextSeq 500 sequencing; Viral metagenomics in rotavirus vaccine breakthrough cases: human gut	Enteric viruses in patients who were fully vaccinated against rotavirus but still came down with rotavirus gastroenteritis are characterized.	8aff684a9d6b88ae6169001525041768;7a549ead365b82f547010c1b2d445b31	181812340;186598398	ftp.sra.ebi.ac.uk/vol1/fastq/SRR151/084/SRR15186984/SRR15186984_1.fastq.gz;ftp.sra.ebi.ac.uk/vol1/fastq/SRR151/084/SRR15186984/SRR15186984_2.fastq.gz	ftp.sra.ebi.ac.uk/vol1/fastq/SRR151/084/SRR15186984/SRR15186984_1.fastq.gz;ftp.sra.ebi.ac.uk/vol1/fastq/SRR151/084/SRR15186984/SRR15186984_2.fastq.gz	fasp.sra.ebi.ac.uk:/vol1/fastq/SRR151/084/SRR15186984/SRR15186984_1.fastq.gz;fasp.sra.ebi.ac.uk:/vol1/fastq/SRR151/084/SRR15186984/SRR15186984_2.fastq.gz	ftp.sra.ebi.ac.uk/vol1/fastq/SRR151/084/SRR15186984/SRR15186984_1.fastq.gz	ftp.sra.ebi.ac.uk/vol1/fastq/SRR151/084/SRR15186984/SRR15186984_2.fastq.gz	8aff684a9d6b88ae6169001525041768	7a549ead365b82f547010c1b2d445b31	false
SRX11493966_SRR15186950	SAMN19188303	SRR15186950	SRX11493966	SAMN19188303	SRS9533187	PRJNA729919	SRP328899		SRA1260932	F07135.R1.fastq.gz	F07135	Enteric viruses in rotavirus vaccine breakthrough cases	PRJNA729919	PAIRED	RANDOM PCR	METAGENOMIC	WGA	F07135	NextSeq 500	ILLUMINA	911681860	3320265	408170	human gut metagenome	Enteric virome of patients with rotavirus vaccine breakthrough infection	NextSeq 500 sequencing; Viral metagenomics in rotavirus vaccine breakthrough cases: human gut	High prevalence of co-infecting enteropathogens in alleged rotavirus vaccine breakthrough cases	NextSeq 500 sequencing; Viral metagenomics in rotavirus vaccine breakthrough cases: human gut	Enteric viruses in patients who were fully vaccinated against rotavirus but still came down with rotavirus gastroenteritis are characterized.	1097af4523b9c98f11cfa7f92e833e08;fca4c2b5d5bc9e0dcaf1f49d471428e5	210316824;216319455	ftp.sra.ebi.ac.uk/vol1/fastq/SRR151/050/SRR15186950/SRR15186950_1.fastq.gz;ftp.sra.ebi.ac.uk/vol1/fastq/SRR151/050/SRR15186950/SRR15186950_2.fastq.gz	ftp.sra.ebi.ac.uk/vol1/fastq/SRR151/050/SRR15186950/SRR15186950_1.fastq.gz;ftp.sra.ebi.ac.uk/vol1/fastq/SRR151/050/SRR15186950/SRR15186950_2.fastq.gz	fasp.sra.ebi.ac.uk:/vol1/fastq/SRR151/050/SRR15186950/SRR15186950_1.fastq.gz;fasp.sra.ebi.ac.uk:/vol1/fastq/SRR151/050/SRR15186950/SRR15186950_2.fastq.gz	ftp.sra.ebi.ac.uk/vol1/fastq/SRR151/050/SRR15186950/SRR15186950_1.fastq.gz	ftp.sra.ebi.ac.uk/vol1/fastq/SRR151/050/SRR15186950/SRR15186950_2.fastq.gz	1097af4523b9c98f11cfa7f92e833e08	fca4c2b5d5bc9e0dcaf1f49d471428e5	false
SRX11493960_SRR15186956	SAMN19188303	SRR15186956	SRX11493960	SAMN19188303	SRS9533187	PRJNA729919	SRP328899		SRA1260932	F00450.R1.fastq.gz	F00450	Enteric viruses in rotavirus vaccine breakthrough cases	PRJNA729919	PAIRED	RANDOM PCR	METAGENOMIC	WGA	F00450	NextSeq 500	ILLUMINA	669187614	2432322	408170	human gut metagenome	Enteric virome of patients with rotavirus vaccine breakthrough infection	NextSeq 500 sequencing; Viral metagenomics in rotavirus vaccine breakthrough cases: human gut	High prevalence of co-infecting enteropathogens in alleged rotavirus vaccine breakthrough cases	NextSeq 500 sequencing; Viral metagenomics in rotavirus vaccine breakthrough cases: human gut	Enteric viruses in patients who were fully vaccinated against rotavirus but still came down with rotavirus gastroenteritis are characterized.	94c7bcbf61fe60b18779ed7f7f493ebe;6b5523ccd9ffbf85978f4fa504943d35	157442528;164378789	ftp.sra.ebi.ac.uk/vol1/fastq/SRR151/056/SRR15186956/SRR15186956_1.fastq.gz;ftp.sra.ebi.ac.uk/vol1/fastq/SRR151/056/SRR15186956/SRR15186956_2.fastq.gz	ftp.sra.ebi.ac.uk/vol1/fastq/SRR151/056/SRR15186956/SRR15186956_1.fastq.gz;ftp.sra.ebi.ac.uk/vol1/fastq/SRR151/056/SRR15186956/SRR15186956_2.fastq.gz	fasp.sra.ebi.ac.uk:/vol1/fastq/SRR151/056/SRR15186956/SRR15186956_1.fastq.gz;fasp.sra.ebi.ac.uk:/vol1/fastq/SRR151/056/SRR15186956/SRR15186956_2.fastq.gz	ftp.sra.ebi.ac.uk/vol1/fastq/SRR151/056/SRR15186956/SRR15186956_1.fastq.gz	ftp.sra.ebi.ac.uk/vol1/fastq/SRR151/056/SRR15186956/SRR15186956_2.fastq.gz	94c7bcbf61fe60b18779ed7f7f493ebe	6b5523ccd9ffbf85978f4fa504943d35	false
SRX11493916_SRR15187000	SAMN19188303	SRR15187000	SRX11493916	SAMN19188303	SRS9533187	PRJNA729919	SRP328899		SRA1260932	F00374.R1.fastq.gz	F00374	Enteric viruses in rotavirus vaccine breakthrough cases	PRJNA729919	PAIRED	RANDOM PCR	METAGENOMIC	WGA	F00374	Illumina NovaSeq 6000	ILLUMINA	1183811612	3919906	408170	human gut metagenome	Enteric virome of patients with rotavirus vaccine breakthrough infection	Illumina NovaSeq 6000 sequencing; Viral metagenomics in rotavirus vaccine breakthrough cases: human gut	High prevalence of co-infecting enteropathogens in alleged rotavirus vaccine breakthrough cases	Illumina NovaSeq 6000 sequencing; Viral metagenomics in rotavirus vaccine breakthrough cases: human gut	Enteric viruses in patients who were fully vaccinated against rotavirus but still came down with rotavirus gastroenteritis are characterized.	4c296f99b498462f5fc37ba6ca69b340;ede90ccd0213d134150facad7ba1e4c9	249307566;252842543	ftp.sra.ebi.ac.uk/vol1/fastq/SRR151/000/SRR15187000/SRR15187000_1.fastq.gz;ftp.sra.ebi.ac.uk/vol1/fastq/SRR151/000/SRR15187000/SRR15187000_2.fastq.gz	ftp.sra.ebi.ac.uk/vol1/fastq/SRR151/000/SRR15187000/SRR15187000_1.fastq.gz;ftp.sra.ebi.ac.uk/vol1/fastq/SRR151/000/SRR15187000/SRR15187000_2.fastq.gz	fasp.sra.ebi.ac.uk:/vol1/fastq/SRR151/000/SRR15187000/SRR15187000_1.fastq.gz;fasp.sra.ebi.ac.uk:/vol1/fastq/SRR151/000/SRR15187000/SRR15187000_2.fastq.gz	ftp.sra.ebi.ac.uk/vol1/fastq/SRR151/000/SRR15187000/SRR15187000_1.fastq.gz	ftp.sra.ebi.ac.uk/vol1/fastq/SRR151/000/SRR15187000/SRR15187000_2.fastq.gz	4c296f99b498462f5fc37ba6ca69b340	ede90ccd0213d134150facad7ba1e4c9	false
SRX11493908_SRR15187008	SAMN19188303	SRR15187008	SRX11493908	SAMN19188303	SRS9533187	PRJNA729919	SRP328899		SRA1260932	F02146.R1.fastq.gz	F02146	Enteric viruses in rotavirus vaccine breakthrough cases	PRJNA729919	PAIRED	RANDOM PCR	METAGENOMIC	WGA	F02146	NextSeq 500	ILLUMINA	846767036	3025323	408170	human gut metagenome	Enteric virome of patients with rotavirus vaccine breakthrough infection	NextSeq 500 sequencing; Viral metagenomics in rotavirus vaccine breakthrough cases: human gut	High prevalence of co-infecting enteropathogens in alleged rotavirus vaccine breakthrough cases	NextSeq 500 sequencing; Viral metagenomics in rotavirus vaccine breakthrough cases: human gut	Enteric viruses in patients who were fully vaccinated against rotavirus but still came down with rotavirus gastroenteritis are characterized.	125f0a97491bff37a17be9bb057473f5;43e7a4864ba57cd3df329c205c48ca33	158767213;168367435	ftp.sra.ebi.ac.uk/vol1/fastq/SRR151/008/SRR15187008/SRR15187008_1.fastq.gz;ftp.sra.ebi.ac.uk/vol1/fastq/SRR151/008/SRR15187008/SRR15187008_2.fastq.gz	ftp.sra.ebi.ac.uk/vol1/fastq/SRR151/008/SRR15187008/SRR15187008_1.fastq.gz;ftp.sra.ebi.ac.uk/vol1/fastq/SRR151/008/SRR15187008/SRR15187008_2.fastq.gz	fasp.sra.ebi.ac.uk:/vol1/fastq/SRR151/008/SRR15187008/SRR15187008_1.fastq.gz;fasp.sra.ebi.ac.uk:/vol1/fastq/SRR151/008/SRR15187008/SRR15187008_2.fastq.gz	ftp.sra.ebi.ac.uk/vol1/fastq/SRR151/008/SRR15187008/SRR15187008_1.fastq.gz	ftp.sra.ebi.ac.uk/vol1/fastq/SRR151/008/SRR15187008/SRR15187008_2.fastq.gz	125f0a97491bff37a17be9bb057473f5	43e7a4864ba57cd3df329c205c48ca33	false
SRX11493972_SRR15186944	SAMN19188303	SRR15186944	SRX11493972	SAMN19188303	SRS9533187	PRJNA729919	SRP328899		SRA1260932	F07312.R1.fastq.gz	F07312	Enteric viruses in rotavirus vaccine breakthrough cases	PRJNA729919	PAIRED	RANDOM PCR	METAGENOMIC	WGA	F07312	NextSeq 500	ILLUMINA	543408540	2114400	408170	human gut metagenome	Enteric virome of patients with rotavirus vaccine breakthrough infection	NextSeq 500 sequencing; Viral metagenomics in rotavirus vaccine breakthrough cases: human gut	High prevalence of co-infecting enteropathogens in alleged rotavirus vaccine breakthrough cases	NextSeq 500 sequencing; Viral metagenomics in rotavirus vaccine breakthrough cases: human gut	Enteric viruses in patients who were fully vaccinated against rotavirus but still came down with rotavirus gastroenteritis are characterized.	345e881d0e11203814686e8b7de31d67;c4f33a27d9a00d0b2d883b815eda16d9	113730726;117379776	ftp.sra.ebi.ac.uk/vol1/fastq/SRR151/044/SRR15186944/SRR15186944_1.fastq.gz;ftp.sra.ebi.ac.uk/vol1/fastq/SRR151/044/SRR15186944/SRR15186944_2.fastq.gz	ftp.sra.ebi.ac.uk/vol1/fastq/SRR151/044/SRR15186944/SRR15186944_1.fastq.gz;ftp.sra.ebi.ac.uk/vol1/fastq/SRR151/044/SRR15186944/SRR15186944_2.fastq.gz	fasp.sra.ebi.ac.uk:/vol1/fastq/SRR151/044/SRR15186944/SRR15186944_1.fastq.gz;fasp.sra.ebi.ac.uk:/vol1/fastq/SRR151/044/SRR15186944/SRR15186944_2.fastq.gz	ftp.sra.ebi.ac.uk/vol1/fastq/SRR151/044/SRR15186944/SRR15186944_1.fastq.gz	ftp.sra.ebi.ac.uk/vol1/fastq/SRR151/044/SRR15186944/SRR15186944_2.fastq.gz	345e881d0e11203814686e8b7de31d67	c4f33a27d9a00d0b2d883b815eda16d9	false
SRX11493911_SRR15187005	SAMN19188303	SRR15187005	SRX11493911	SAMN19188303	SRS9533187	PRJNA729919	SRP328899		SRA1260932	F02290.R1.fastq.gz	F02290	Enteric viruses in rotavirus vaccine breakthrough cases	PRJNA729919	PAIRED	RANDOM PCR	METAGENOMIC	WGA	F02290	NextSeq 500	ILLUMINA	897719261	3419648	408170	human gut metagenome	Enteric virome of patients with rotavirus vaccine breakthrough infection	NextSeq 500 sequencing; Viral metagenomics in rotavirus vaccine breakthrough cases: human gut	High prevalence of co-infecting enteropathogens in alleged rotavirus vaccine breakthrough cases	NextSeq 500 sequencing; Viral metagenomics in rotavirus vaccine breakthrough cases: human gut	Enteric viruses in patients who were fully vaccinated against rotavirus but still came down with rotavirus gastroenteritis are characterized.	ddf470e45303353f8dc3980a84b3df58;7b2522f2196c93bf8c8c4f54453911e2	201930764;207237930	ftp.sra.ebi.ac.uk/vol1/fastq/SRR151/005/SRR15187005/SRR15187005_1.fastq.gz;ftp.sra.ebi.ac.uk/vol1/fastq/SRR151/005/SRR15187005/SRR15187005_2.fastq.gz	ftp.sra.ebi.ac.uk/vol1/fastq/SRR151/005/SRR15187005/SRR15187005_1.fastq.gz;ftp.sra.ebi.ac.uk/vol1/fastq/SRR151/005/SRR15187005/SRR15187005_2.fastq.gz	fasp.sra.ebi.ac.uk:/vol1/fastq/SRR151/005/SRR15187005/SRR15187005_1.fastq.gz;fasp.sra.ebi.ac.uk:/vol1/fastq/SRR151/005/SRR15187005/SRR15187005_2.fastq.gz	ftp.sra.ebi.ac.uk/vol1/fastq/SRR151/005/SRR15187005/SRR15187005_1.fastq.gz	ftp.sra.ebi.ac.uk/vol1/fastq/SRR151/005/SRR15187005/SRR15187005_2.fastq.gz	ddf470e45303353f8dc3980a84b3df58	7b2522f2196c93bf8c8c4f54453911e2	false
SRX11493957_SRR15186959	SAMN19188303	SRR15186959	SRX11493957	SAMN19188303	SRS9533187	PRJNA729919	SRP328899		SRA1260932	F06083.R1.fastq.gz	F06083	Enteric viruses in rotavirus vaccine breakthrough cases	PRJNA729919	PAIRED	RANDOM PCR	METAGENOMIC	WGA	F06083	NextSeq 500	ILLUMINA	815214522	3458310	408170	human gut metagenome	Enteric virome of patients with rotavirus vaccine breakthrough infection	NextSeq 500 sequencing; Viral metagenomics in rotavirus vaccine breakthrough cases: human gut	High prevalence of co-infecting enteropathogens in alleged rotavirus vaccine breakthrough cases	NextSeq 500 sequencing; Viral metagenomics in rotavirus vaccine breakthrough cases: human gut	Enteric viruses in patients who were fully vaccinated against rotavirus but still came down with rotavirus gastroenteritis are characterized.	5ddab202ae2b563adb7bbbb08ebccf5b;5718462060ab209ca2933fe8184e1811	206830351;209000702	ftp.sra.ebi.ac.uk/vol1/fastq/SRR151/059/SRR15186959/SRR15186959_1.fastq.gz;ftp.sra.ebi.ac.uk/vol1/fastq/SRR151/059/SRR15186959/SRR15186959_2.fastq.gz	ftp.sra.ebi.ac.uk/vol1/fastq/SRR151/059/SRR15186959/SRR15186959_1.fastq.gz;ftp.sra.ebi.ac.uk/vol1/fastq/SRR151/059/SRR15186959/SRR15186959_2.fastq.gz	fasp.sra.ebi.ac.uk:/vol1/fastq/SRR151/059/SRR15186959/SRR15186959_1.fastq.gz;fasp.sra.ebi.ac.uk:/vol1/fastq/SRR151/059/SRR15186959/SRR15186959_2.fastq.gz	ftp.sra.ebi.ac.uk/vol1/fastq/SRR151/059/SRR15186959/SRR15186959_1.fastq.gz	ftp.sra.ebi.ac.uk/vol1/fastq/SRR151/059/SRR15186959/SRR15186959_2.fastq.gz	5ddab202ae2b563adb7bbbb08ebccf5b	5718462060ab209ca2933fe8184e1811	false
SRX11493937_SRR15186979	SAMN19188303	SRR15186979	SRX11493937	SAMN19188303	SRS9533187	PRJNA729919	SRP328899		SRA1260932	F04120.R1.fastq.gz	F04120	Enteric viruses in rotavirus vaccine breakthrough cases	PRJNA729919	PAIRED	RANDOM PCR	METAGENOMIC	WGA	F04120	NextSeq 500	ILLUMINA	737513345	2693590	408170	human gut metagenome	Enteric virome of patients with rotavirus vaccine breakthrough infection	NextSeq 500 sequencing; Viral metagenomics in rotavirus vaccine breakthrough cases: human gut	High prevalence of co-infecting enteropathogens in alleged rotavirus vaccine breakthrough cases	NextSeq 500 sequencing; Viral metagenomics in rotavirus vaccine breakthrough cases: human gut	Enteric viruses in patients who were fully vaccinated against rotavirus but still came down with rotavirus gastroenteritis are characterized.	ca3856422d1f6c5756216d8a9456a21f;7e48b0133ee2ff0a48f672f52bed208a	132438394;137013093	ftp.sra.ebi.ac.uk/vol1/fastq/SRR151/079/SRR15186979/SRR15186979_1.fastq.gz;ftp.sra.ebi.ac.uk/vol1/fastq/SRR151/079/SRR15186979/SRR15186979_2.fastq.gz	ftp.sra.ebi.ac.uk/vol1/fastq/SRR151/079/SRR15186979/SRR15186979_1.fastq.gz;ftp.sra.ebi.ac.uk/vol1/fastq/SRR151/079/SRR15186979/SRR15186979_2.fastq.gz	fasp.sra.ebi.ac.uk:/vol1/fastq/SRR151/079/SRR15186979/SRR15186979_1.fastq.gz;fasp.sra.ebi.ac.uk:/vol1/fastq/SRR151/079/SRR15186979/SRR15186979_2.fastq.gz	ftp.sra.ebi.ac.uk/vol1/fastq/SRR151/079/SRR15186979/SRR15186979_1.fastq.gz	ftp.sra.ebi.ac.uk/vol1/fastq/SRR151/079/SRR15186979/SRR15186979_2.fastq.gz	ca3856422d1f6c5756216d8a9456a21f	7e48b0133ee2ff0a48f672f52bed208a	false
SRX11493952_SRR15186964	SAMN19188303	SRR15186964	SRX11493952	SAMN19188303	SRS9533187	PRJNA729919	SRP328899		SRA1260932	F05504.R1.fastq.gz	F05504	Enteric viruses in rotavirus vaccine breakthrough cases	PRJNA729919	PAIRED	RANDOM PCR	METAGENOMIC	WGA	F05504	NextSeq 500	ILLUMINA	633280087	2282094	408170	human gut metagenome	Enteric virome of patients with rotavirus vaccine breakthrough infection	NextSeq 500 sequencing; Viral metagenomics in rotavirus vaccine breakthrough cases: human gut	High prevalence of co-infecting enteropathogens in alleged rotavirus vaccine breakthrough cases	NextSeq 500 sequencing; Viral metagenomics in rotavirus vaccine breakthrough cases: human gut	Enteric viruses in patients who were fully vaccinated against rotavirus but still came down with rotavirus gastroenteritis are characterized.	213376094e9372e737af781123ad6cec;d081654f80294c0886b7897679f097e3	159740614;174784008	ftp.sra.ebi.ac.uk/vol1/fastq/SRR151/064/SRR15186964/SRR15186964_1.fastq.gz;ftp.sra.ebi.ac.uk/vol1/fastq/SRR151/064/SRR15186964/SRR15186964_2.fastq.gz	ftp.sra.ebi.ac.uk/vol1/fastq/SRR151/064/SRR15186964/SRR15186964_1.fastq.gz;ftp.sra.ebi.ac.uk/vol1/fastq/SRR151/064/SRR15186964/SRR15186964_2.fastq.gz	fasp.sra.ebi.ac.uk:/vol1/fastq/SRR151/064/SRR15186964/SRR15186964_1.fastq.gz;fasp.sra.ebi.ac.uk:/vol1/fastq/SRR151/064/SRR15186964/SRR15186964_2.fastq.gz	ftp.sra.ebi.ac.uk/vol1/fastq/SRR151/064/SRR15186964/SRR15186964_1.fastq.gz	ftp.sra.ebi.ac.uk/vol1/fastq/SRR151/064/SRR15186964/SRR15186964_2.fastq.gz	213376094e9372e737af781123ad6cec	d081654f80294c0886b7897679f097e3	false
SRX11493928_SRR15186988	SAMN19188303	SRR15186988	SRX11493928	SAMN19188303	SRS9533187	PRJNA729919	SRP328899		SRA1260932	F03268.R1.fastq.gz	F03268	Enteric viruses in rotavirus vaccine breakthrough cases	PRJNA729919	PAIRED	RANDOM PCR	METAGENOMIC	WGA	F03268	NextSeq 500	ILLUMINA	799495779	3067478	408170	human gut metagenome	Enteric virome of patients with rotavirus vaccine breakthrough infection	NextSeq 500 sequencing; Viral metagenomics in rotavirus vaccine breakthrough cases: human gut	High prevalence of co-infecting enteropathogens in alleged rotavirus vaccine breakthrough cases	NextSeq 500 sequencing; Viral metagenomics in rotavirus vaccine breakthrough cases: human gut	Enteric viruses in patients who were fully vaccinated against rotavirus but still came down with rotavirus gastroenteritis are characterized.	d262a0774a28cd8032fb5300e63e847f;8e5cdb67cc86246ea841a369b7e08b51	157222467;164669142	ftp.sra.ebi.ac.uk/vol1/fastq/SRR151/088/SRR15186988/SRR15186988_1.fastq.gz;ftp.sra.ebi.ac.uk/vol1/fastq/SRR151/088/SRR15186988/SRR15186988_2.fastq.gz	ftp.sra.ebi.ac.uk/vol1/fastq/SRR151/088/SRR15186988/SRR15186988_1.fastq.gz;ftp.sra.ebi.ac.uk/vol1/fastq/SRR151/088/SRR15186988/SRR15186988_2.fastq.gz	fasp.sra.ebi.ac.uk:/vol1/fastq/SRR151/088/SRR15186988/SRR15186988_1.fastq.gz;fasp.sra.ebi.ac.uk:/vol1/fastq/SRR151/088/SRR15186988/SRR15186988_2.fastq.gz	ftp.sra.ebi.ac.uk/vol1/fastq/SRR151/088/SRR15186988/SRR15186988_1.fastq.gz	ftp.sra.ebi.ac.uk/vol1/fastq/SRR151/088/SRR15186988/SRR15186988_2.fastq.gz	d262a0774a28cd8032fb5300e63e847f	8e5cdb67cc86246ea841a369b7e08b51	false
SRX11493913_SRR15187003	SAMN19188303	SRR15187003	SRX11493913	SAMN19188303	SRS9533187	PRJNA729919	SRP328899		SRA1260932	F02402.R1.fastq.gz	F02402	Enteric viruses in rotavirus vaccine breakthrough cases	PRJNA729919	PAIRED	RANDOM PCR	METAGENOMIC	WGA	F02402	Illumina NovaSeq 6000	ILLUMINA	1671189480	5533740	408170	human gut metagenome	Enteric virome of patients with rotavirus vaccine breakthrough infection	Illumina NovaSeq 6000 sequencing; Viral metagenomics in rotavirus vaccine breakthrough cases: human gut	High prevalence of co-infecting enteropathogens in alleged rotavirus vaccine breakthrough cases	Illumina NovaSeq 6000 sequencing; Viral metagenomics in rotavirus vaccine breakthrough cases: human gut	Enteric viruses in patients who were fully vaccinated against rotavirus but still came down with rotavirus gastroenteritis are characterized.	f1f59ab99809c5af40cec7f6c18c2d27;1f40184458c7db06c22bb058269d1be2	323451652;335859193	ftp.sra.ebi.ac.uk/vol1/fastq/SRR151/003/SRR15187003/SRR15187003_1.fastq.gz;ftp.sra.ebi.ac.uk/vol1/fastq/SRR151/003/SRR15187003/SRR15187003_2.fastq.gz	ftp.sra.ebi.ac.uk/vol1/fastq/SRR151/003/SRR15187003/SRR15187003_1.fastq.gz;ftp.sra.ebi.ac.uk/vol1/fastq/SRR151/003/SRR15187003/SRR15187003_2.fastq.gz	fasp.sra.ebi.ac.uk:/vol1/fastq/SRR151/003/SRR15187003/SRR15187003_1.fastq.gz;fasp.sra.ebi.ac.uk:/vol1/fastq/SRR151/003/SRR15187003/SRR15187003_2.fastq.gz	ftp.sra.ebi.ac.uk/vol1/fastq/SRR151/003/SRR15187003/SRR15187003_1.fastq.gz	ftp.sra.ebi.ac.uk/vol1/fastq/SRR151/003/SRR15187003/SRR15187003_2.fastq.gz	f1f59ab99809c5af40cec7f6c18c2d27	1f40184458c7db06c22bb058269d1be2	false
SRX11493944_SRR15186972	SAMN19188303	SRR15186972	SRX11493944	SAMN19188303	SRS9533187	PRJNA729919	SRP328899		SRA1260932	F05073.R1.fastq.gz	F05073	Enteric viruses in rotavirus vaccine breakthrough cases	PRJNA729919	PAIRED	RANDOM PCR	METAGENOMIC	WGA	F05073	NextSeq 500	ILLUMINA	2022750592	6971247	408170	human gut metagenome	Enteric virome of patients with rotavirus vaccine breakthrough infection	NextSeq 500 sequencing; Viral metagenomics in rotavirus vaccine breakthrough cases: human gut	High prevalence of co-infecting enteropathogens in alleged rotavirus vaccine breakthrough cases	NextSeq 500 sequencing; Viral metagenomics in rotavirus vaccine breakthrough cases: human gut	Enteric viruses in patients who were fully vaccinated against rotavirus but still came down with rotavirus gastroenteritis are characterized.	a596acd137e7a82b1f0523e052589d7b;f2c322bfc266c3f343d6edaf4d6a923f	462325854;480491135	ftp.sra.ebi.ac.uk/vol1/fastq/SRR151/072/SRR15186972/SRR15186972_1.fastq.gz;ftp.sra.ebi.ac.uk/vol1/fastq/SRR151/072/SRR15186972/SRR15186972_2.fastq.gz	ftp.sra.ebi.ac.uk/vol1/fastq/SRR151/072/SRR15186972/SRR15186972_1.fastq.gz;ftp.sra.ebi.ac.uk/vol1/fastq/SRR151/072/SRR15186972/SRR15186972_2.fastq.gz	fasp.sra.ebi.ac.uk:/vol1/fastq/SRR151/072/SRR15186972/SRR15186972_1.fastq.gz;fasp.sra.ebi.ac.uk:/vol1/fastq/SRR151/072/SRR15186972/SRR15186972_2.fastq.gz	ftp.sra.ebi.ac.uk/vol1/fastq/SRR151/072/SRR15186972/SRR15186972_1.fastq.gz	ftp.sra.ebi.ac.uk/vol1/fastq/SRR151/072/SRR15186972/SRR15186972_2.fastq.gz	a596acd137e7a82b1f0523e052589d7b	f2c322bfc266c3f343d6edaf4d6a923f	false
SRX11493976_SRR15186940	SAMN19188303	SRR15186940	SRX11493976	SAMN19188303	SRS9533187	PRJNA729919	SRP328899		SRA1260932	F09229.R1.fastq.gz	F09229	Enteric viruses in rotavirus vaccine breakthrough cases	PRJNA729919	PAIRED	RANDOM PCR	METAGENOMIC	WGA	F09229	NextSeq 500	ILLUMINA	1035552394	3828207	408170	human gut metagenome	Enteric virome of patients with rotavirus vaccine breakthrough infection	NextSeq 500 sequencing; Viral metagenomics in rotavirus vaccine breakthrough cases: human gut	High prevalence of co-infecting enteropathogens in alleged rotavirus vaccine breakthrough cases	NextSeq 500 sequencing; Viral metagenomics in rotavirus vaccine breakthrough cases: human gut	Enteric viruses in patients who were fully vaccinated against rotavirus but still came down with rotavirus gastroenteritis are characterized.	03e6656b78a1517991deccb3341aa5d3;6f5791d941599bb0d2bbf633d64b4ec8	245721342;249598813	ftp.sra.ebi.ac.uk/vol1/fastq/SRR151/040/SRR15186940/SRR15186940_1.fastq.gz;ftp.sra.ebi.ac.uk/vol1/fastq/SRR151/040/SRR15186940/SRR15186940_2.fastq.gz	ftp.sra.ebi.ac.uk/vol1/fastq/SRR151/040/SRR15186940/SRR15186940_1.fastq.gz;ftp.sra.ebi.ac.uk/vol1/fastq/SRR151/040/SRR15186940/SRR15186940_2.fastq.gz	fasp.sra.ebi.ac.uk:/vol1/fastq/SRR151/040/SRR15186940/SRR15186940_1.fastq.gz;fasp.sra.ebi.ac.uk:/vol1/fastq/SRR151/040/SRR15186940/SRR15186940_2.fastq.gz	ftp.sra.ebi.ac.uk/vol1/fastq/SRR151/040/SRR15186940/SRR15186940_1.fastq.gz	ftp.sra.ebi.ac.uk/vol1/fastq/SRR151/040/SRR15186940/SRR15186940_2.fastq.gz	03e6656b78a1517991deccb3341aa5d3	6f5791d941599bb0d2bbf633d64b4ec8	false
SRX11493917_SRR15186999	SAMN19188303	SRR15186999	SRX11493917	SAMN19188303	SRS9533187	PRJNA729919	SRP328899		SRA1260932	F03011.R1.fastq.gz	F03011	Enteric viruses in rotavirus vaccine breakthrough cases	PRJNA729919	PAIRED	RANDOM PCR	METAGENOMIC	WGA	F03011	NextSeq 500	ILLUMINA	725483561	2540258	408170	human gut metagenome	Enteric virome of patients with rotavirus vaccine breakthrough infection	NextSeq 500 sequencing; Viral metagenomics in rotavirus vaccine breakthrough cases: human gut	High prevalence of co-infecting enteropathogens in alleged rotavirus vaccine breakthrough cases	NextSeq 500 sequencing; Viral metagenomics in rotavirus vaccine breakthrough cases: human gut	Enteric viruses in patients who were fully vaccinated against rotavirus but still came down with rotavirus gastroenteritis are characterized.	e9d8d2ce7c719b538d5d2dcfdf464899;b74c9d28a63d9f5514b475226f874c28	140401249;145756044	ftp.sra.ebi.ac.uk/vol1/fastq/SRR151/099/SRR15186999/SRR15186999_1.fastq.gz;ftp.sra.ebi.ac.uk/vol1/fastq/SRR151/099/SRR15186999/SRR15186999_2.fastq.gz	ftp.sra.ebi.ac.uk/vol1/fastq/SRR151/099/SRR15186999/SRR15186999_1.fastq.gz;ftp.sra.ebi.ac.uk/vol1/fastq/SRR151/099/SRR15186999/SRR15186999_2.fastq.gz	fasp.sra.ebi.ac.uk:/vol1/fastq/SRR151/099/SRR15186999/SRR15186999_1.fastq.gz;fasp.sra.ebi.ac.uk:/vol1/fastq/SRR151/099/SRR15186999/SRR15186999_2.fastq.gz	ftp.sra.ebi.ac.uk/vol1/fastq/SRR151/099/SRR15186999/SRR15186999_1.fastq.gz	ftp.sra.ebi.ac.uk/vol1/fastq/SRR151/099/SRR15186999/SRR15186999_2.fastq.gz	e9d8d2ce7c719b538d5d2dcfdf464899	b74c9d28a63d9f5514b475226f874c28	false
SRX11493925_SRR15186991	SAMN19188303	SRR15186991	SRX11493925	SAMN19188303	SRS9533187	PRJNA729919	SRP328899		SRA1260932	F03173.R1.fastq.gz	F03173	Enteric viruses in rotavirus vaccine breakthrough cases	PRJNA729919	PAIRED	RANDOM PCR	METAGENOMIC	WGA	F03173	NextSeq 500	ILLUMINA	877417001	3042238	408170	human gut metagenome	Enteric virome of patients with rotavirus vaccine breakthrough infection	NextSeq 500 sequencing; Viral metagenomics in rotavirus vaccine breakthrough cases: human gut	High prevalence of co-infecting enteropathogens in alleged rotavirus vaccine breakthrough cases	NextSeq 500 sequencing; Viral metagenomics in rotavirus vaccine breakthrough cases: human gut	Enteric viruses in patients who were fully vaccinated against rotavirus but still came down with rotavirus gastroenteritis are characterized.	f18a66ea8c37ca4bc91409f0c7da7865;371d9c7bcd5677e1dde2e9e51c010662	158762326;165000752	ftp.sra.ebi.ac.uk/vol1/fastq/SRR151/091/SRR15186991/SRR15186991_1.fastq.gz;ftp.sra.ebi.ac.uk/vol1/fastq/SRR151/091/SRR15186991/SRR15186991_2.fastq.gz	ftp.sra.ebi.ac.uk/vol1/fastq/SRR151/091/SRR15186991/SRR15186991_1.fastq.gz;ftp.sra.ebi.ac.uk/vol1/fastq/SRR151/091/SRR15186991/SRR15186991_2.fastq.gz	fasp.sra.ebi.ac.uk:/vol1/fastq/SRR151/091/SRR15186991/SRR15186991_1.fastq.gz;fasp.sra.ebi.ac.uk:/vol1/fastq/SRR151/091/SRR15186991/SRR15186991_2.fastq.gz	ftp.sra.ebi.ac.uk/vol1/fastq/SRR151/091/SRR15186991/SRR15186991_1.fastq.gz	ftp.sra.ebi.ac.uk/vol1/fastq/SRR151/091/SRR15186991/SRR15186991_2.fastq.gz	f18a66ea8c37ca4bc91409f0c7da7865	371d9c7bcd5677e1dde2e9e51c010662	false
SRX11493931_SRR15186985	SAMN19188303	SRR15186985	SRX11493931	SAMN19188303	SRS9533187	PRJNA729919	SRP328899		SRA1260932	F04024.R1.fastq.gz	F04024	Enteric viruses in rotavirus vaccine breakthrough cases	PRJNA729919	PAIRED	RANDOM PCR	METAGENOMIC	WGA	F04024	NextSeq 500	ILLUMINA	975518337	3408450	408170	human gut metagenome	Enteric virome of patients with rotavirus vaccine breakthrough infection	NextSeq 500 sequencing; Viral metagenomics in rotavirus vaccine breakthrough cases: human gut	High prevalence of co-infecting enteropathogens in alleged rotavirus vaccine breakthrough cases	NextSeq 500 sequencing; Viral metagenomics in rotavirus vaccine breakthrough cases: human gut	Enteric viruses in patients who were fully vaccinated against rotavirus but still came down with rotavirus gastroenteritis are characterized.	bb8c974152f0019708181b72f899cb50;37e1b3bd111b122357faf916ff6498c8	177326045;185102354	ftp.sra.ebi.ac.uk/vol1/fastq/SRR151/085/SRR15186985/SRR15186985_1.fastq.gz;ftp.sra.ebi.ac.uk/vol1/fastq/SRR151/085/SRR15186985/SRR15186985_2.fastq.gz	ftp.sra.ebi.ac.uk/vol1/fastq/SRR151/085/SRR15186985/SRR15186985_1.fastq.gz;ftp.sra.ebi.ac.uk/vol1/fastq/SRR151/085/SRR15186985/SRR15186985_2.fastq.gz	fasp.sra.ebi.ac.uk:/vol1/fastq/SRR151/085/SRR15186985/SRR15186985_1.fastq.gz;fasp.sra.ebi.ac.uk:/vol1/fastq/SRR151/085/SRR15186985/SRR15186985_2.fastq.gz	ftp.sra.ebi.ac.uk/vol1/fastq/SRR151/085/SRR15186985/SRR15186985_1.fastq.gz	ftp.sra.ebi.ac.uk/vol1/fastq/SRR151/085/SRR15186985/SRR15186985_2.fastq.gz	bb8c974152f0019708181b72f899cb50	37e1b3bd111b122357faf916ff6498c8	false
SRX11493934_SRR15186982	SAMN19188303	SRR15186982	SRX11493934	SAMN19188303	SRS9533187	PRJNA729919	SRP328899		SRA1260932	F04071.R1.fastq.gz	F04071	Enteric viruses in rotavirus vaccine breakthrough cases	PRJNA729919	PAIRED	RANDOM PCR	METAGENOMIC	WGA	F04071	NextSeq 500	ILLUMINA	638377020	2331998	408170	human gut metagenome	Enteric virome of patients with rotavirus vaccine breakthrough infection	NextSeq 500 sequencing; Viral metagenomics in rotavirus vaccine breakthrough cases: human gut	High prevalence of co-infecting enteropathogens in alleged rotavirus vaccine breakthrough cases	NextSeq 500 sequencing; Viral metagenomics in rotavirus vaccine breakthrough cases: human gut	Enteric viruses in patients who were fully vaccinated against rotavirus but still came down with rotavirus gastroenteritis are characterized.	2642a586140485b874a6abf8f9b00119;dedf89392a4b61240e2a913fbf8e1995	156913211;159847584	ftp.sra.ebi.ac.uk/vol1/fastq/SRR151/082/SRR15186982/SRR15186982_1.fastq.gz;ftp.sra.ebi.ac.uk/vol1/fastq/SRR151/082/SRR15186982/SRR15186982_2.fastq.gz	ftp.sra.ebi.ac.uk/vol1/fastq/SRR151/082/SRR15186982/SRR15186982_1.fastq.gz;ftp.sra.ebi.ac.uk/vol1/fastq/SRR151/082/SRR15186982/SRR15186982_2.fastq.gz	fasp.sra.ebi.ac.uk:/vol1/fastq/SRR151/082/SRR15186982/SRR15186982_1.fastq.gz;fasp.sra.ebi.ac.uk:/vol1/fastq/SRR151/082/SRR15186982/SRR15186982_2.fastq.gz	ftp.sra.ebi.ac.uk/vol1/fastq/SRR151/082/SRR15186982/SRR15186982_1.fastq.gz	ftp.sra.ebi.ac.uk/vol1/fastq/SRR151/082/SRR15186982/SRR15186982_2.fastq.gz	2642a586140485b874a6abf8f9b00119	dedf89392a4b61240e2a913fbf8e1995	false
SRX11493897_SRR15187019	SAMN19188303	SRR15187019	SRX11493897	SAMN19188303	SRS9533187	PRJNA729919	SRP328899		SRA1260932	F01219.R1.fastq.gz	F01219	Enteric viruses in rotavirus vaccine breakthrough cases	PRJNA729919	PAIRED	RANDOM PCR	METAGENOMIC	WGA	F01219	NextSeq 500	ILLUMINA	860169563	3167992	408170	human gut metagenome	Enteric virome of patients with rotavirus vaccine breakthrough infection	NextSeq 500 sequencing; Viral metagenomics in rotavirus vaccine breakthrough cases: human gut	High prevalence of co-infecting enteropathogens in alleged rotavirus vaccine breakthrough cases	NextSeq 500 sequencing; Viral metagenomics in rotavirus vaccine breakthrough cases: human gut	Enteric viruses in patients who were fully vaccinated against rotavirus but still came down with rotavirus gastroenteritis are characterized.	444240b3eb3e2f0e6a1d98ddef14ff6a;590e550df00edbd1b3993537e06e8df5	178387447;182811283	ftp.sra.ebi.ac.uk/vol1/fastq/SRR151/019/SRR15187019/SRR15187019_1.fastq.gz;ftp.sra.ebi.ac.uk/vol1/fastq/SRR151/019/SRR15187019/SRR15187019_2.fastq.gz	ftp.sra.ebi.ac.uk/vol1/fastq/SRR151/019/SRR15187019/SRR15187019_1.fastq.gz;ftp.sra.ebi.ac.uk/vol1/fastq/SRR151/019/SRR15187019/SRR15187019_2.fastq.gz	fasp.sra.ebi.ac.uk:/vol1/fastq/SRR151/019/SRR15187019/SRR15187019_1.fastq.gz;fasp.sra.ebi.ac.uk:/vol1/fastq/SRR151/019/SRR15187019/SRR15187019_2.fastq.gz	ftp.sra.ebi.ac.uk/vol1/fastq/SRR151/019/SRR15187019/SRR15187019_1.fastq.gz	ftp.sra.ebi.ac.uk/vol1/fastq/SRR151/019/SRR15187019/SRR15187019_2.fastq.gz	444240b3eb3e2f0e6a1d98ddef14ff6a	590e550df00edbd1b3993537e06e8df5	false
SRX11493906_SRR15187010	SAMN19188303	SRR15187010	SRX11493906	SAMN19188303	SRS9533187	PRJNA729919	SRP328899		SRA1260932	F02114.R1.fastq.gz	F02114	Enteric viruses in rotavirus vaccine breakthrough cases	PRJNA729919	PAIRED	RANDOM PCR	METAGENOMIC	WGA	F02114	NextSeq 500	ILLUMINA	916067414	3523943	408170	human gut metagenome	Enteric virome of patients with rotavirus vaccine breakthrough infection	NextSeq 500 sequencing; Viral metagenomics in rotavirus vaccine breakthrough cases: human gut	High prevalence of co-infecting enteropathogens in alleged rotavirus vaccine breakthrough cases	NextSeq 500 sequencing; Viral metagenomics in rotavirus vaccine breakthrough cases: human gut	Enteric viruses in patients who were fully vaccinated against rotavirus but still came down with rotavirus gastroenteritis are characterized.	f108bfed55f2f73befcfc7a941223eea;5278d306e542f18f476486fb27a89291	228910001;232642003	ftp.sra.ebi.ac.uk/vol1/fastq/SRR151/010/SRR15187010/SRR15187010_1.fastq.gz;ftp.sra.ebi.ac.uk/vol1/fastq/SRR151/010/SRR15187010/SRR15187010_2.fastq.gz	ftp.sra.ebi.ac.uk/vol1/fastq/SRR151/010/SRR15187010/SRR15187010_1.fastq.gz;ftp.sra.ebi.ac.uk/vol1/fastq/SRR151/010/SRR15187010/SRR15187010_2.fastq.gz	fasp.sra.ebi.ac.uk:/vol1/fastq/SRR151/010/SRR15187010/SRR15187010_1.fastq.gz;fasp.sra.ebi.ac.uk:/vol1/fastq/SRR151/010/SRR15187010/SRR15187010_2.fastq.gz	ftp.sra.ebi.ac.uk/vol1/fastq/SRR151/010/SRR15187010/SRR15187010_1.fastq.gz	ftp.sra.ebi.ac.uk/vol1/fastq/SRR151/010/SRR15187010/SRR15187010_2.fastq.gz	f108bfed55f2f73befcfc7a941223eea	5278d306e542f18f476486fb27a89291	false
SRX11493959_SRR15186957	SAMN19188303	SRR15186957	SRX11493959	SAMN19188303	SRS9533187	PRJNA729919	SRP328899		SRA1260932	F06107.R1.fastq.gz	F06107	Enteric viruses in rotavirus vaccine breakthrough cases	PRJNA729919	PAIRED	RANDOM PCR	METAGENOMIC	WGA	F06107	NextSeq 500	ILLUMINA	253690988	1002245	408170	human gut metagenome	Enteric virome of patients with rotavirus vaccine breakthrough infection	NextSeq 500 sequencing; Viral metagenomics in rotavirus vaccine breakthrough cases: human gut	High prevalence of co-infecting enteropathogens in alleged rotavirus vaccine breakthrough cases	NextSeq 500 sequencing; Viral metagenomics in rotavirus vaccine breakthrough cases: human gut	Enteric viruses in patients who were fully vaccinated against rotavirus but still came down with rotavirus gastroenteritis are characterized.	3ffd4ba20f3da9da7d3244f1950802d3;4b9b04fe1dc257a93ca3215da1c576ce	63459412;64368320	ftp.sra.ebi.ac.uk/vol1/fastq/SRR151/057/SRR15186957/SRR15186957_1.fastq.gz;ftp.sra.ebi.ac.uk/vol1/fastq/SRR151/057/SRR15186957/SRR15186957_2.fastq.gz	ftp.sra.ebi.ac.uk/vol1/fastq/SRR151/057/SRR15186957/SRR15186957_1.fastq.gz;ftp.sra.ebi.ac.uk/vol1/fastq/SRR151/057/SRR15186957/SRR15186957_2.fastq.gz	fasp.sra.ebi.ac.uk:/vol1/fastq/SRR151/057/SRR15186957/SRR15186957_1.fastq.gz;fasp.sra.ebi.ac.uk:/vol1/fastq/SRR151/057/SRR15186957/SRR15186957_2.fastq.gz	ftp.sra.ebi.ac.uk/vol1/fastq/SRR151/057/SRR15186957/SRR15186957_1.fastq.gz	ftp.sra.ebi.ac.uk/vol1/fastq/SRR151/057/SRR15186957/SRR15186957_2.fastq.gz	3ffd4ba20f3da9da7d3244f1950802d3	4b9b04fe1dc257a93ca3215da1c576ce	false
SRX11493923_SRR15186993	SAMN19188303	SRR15186993	SRX11493923	SAMN19188303	SRS9533187	PRJNA729919	SRP328899		SRA1260932	F03160.R1.fastq.gz	F03160	Enteric viruses in rotavirus vaccine breakthrough cases	PRJNA729919	PAIRED	RANDOM PCR	METAGENOMIC	WGA	F03160	NextSeq 500	ILLUMINA	581594467	2162808	408170	human gut metagenome	Enteric virome of patients with rotavirus vaccine breakthrough infection	NextSeq 500 sequencing; Viral metagenomics in rotavirus vaccine breakthrough cases: human gut	High prevalence of co-infecting enteropathogens in alleged rotavirus vaccine breakthrough cases	NextSeq 500 sequencing; Viral metagenomics in rotavirus vaccine breakthrough cases: human gut	Enteric viruses in patients who were fully vaccinated against rotavirus but still came down with rotavirus gastroenteritis are characterized.	04e2df5a44dc551fc723cd4cd701787e;d93a4d9de6e05b1e67c293661988983d	127524231;130939058	ftp.sra.ebi.ac.uk/vol1/fastq/SRR151/093/SRR15186993/SRR15186993_1.fastq.gz;ftp.sra.ebi.ac.uk/vol1/fastq/SRR151/093/SRR15186993/SRR15186993_2.fastq.gz	ftp.sra.ebi.ac.uk/vol1/fastq/SRR151/093/SRR15186993/SRR15186993_1.fastq.gz;ftp.sra.ebi.ac.uk/vol1/fastq/SRR151/093/SRR15186993/SRR15186993_2.fastq.gz	fasp.sra.ebi.ac.uk:/vol1/fastq/SRR151/093/SRR15186993/SRR15186993_1.fastq.gz;fasp.sra.ebi.ac.uk:/vol1/fastq/SRR151/093/SRR15186993/SRR15186993_2.fastq.gz	ftp.sra.ebi.ac.uk/vol1/fastq/SRR151/093/SRR15186993/SRR15186993_1.fastq.gz	ftp.sra.ebi.ac.uk/vol1/fastq/SRR151/093/SRR15186993/SRR15186993_2.fastq.gz	04e2df5a44dc551fc723cd4cd701787e	d93a4d9de6e05b1e67c293661988983d	false
SRX11493962_SRR15186954	SAMN19188303	SRR15186954	SRX11493962	SAMN19188303	SRS9533187	PRJNA729919	SRP328899		SRA1260932	F06184.R1.fastq.gz	F06184	Enteric viruses in rotavirus vaccine breakthrough cases	PRJNA729919	PAIRED	RANDOM PCR	METAGENOMIC	WGA	F06184	NextSeq 500	ILLUMINA	150775568	548401	408170	human gut metagenome	Enteric virome of patients with rotavirus vaccine breakthrough infection	NextSeq 500 sequencing; Viral metagenomics in rotavirus vaccine breakthrough cases: human gut	High prevalence of co-infecting enteropathogens in alleged rotavirus vaccine breakthrough cases	NextSeq 500 sequencing; Viral metagenomics in rotavirus vaccine breakthrough cases: human gut	Enteric viruses in patients who were fully vaccinated against rotavirus but still came down with rotavirus gastroenteritis are characterized.	3b5fb5d757c89281f0f7c1ea92989e9a;dae9d42cc1c2777cd34ee9ac97624b81	38250891;39081690	ftp.sra.ebi.ac.uk/vol1/fastq/SRR151/054/SRR15186954/SRR15186954_1.fastq.gz;ftp.sra.ebi.ac.uk/vol1/fastq/SRR151/054/SRR15186954/SRR15186954_2.fastq.gz	ftp.sra.ebi.ac.uk/vol1/fastq/SRR151/054/SRR15186954/SRR15186954_1.fastq.gz;ftp.sra.ebi.ac.uk/vol1/fastq/SRR151/054/SRR15186954/SRR15186954_2.fastq.gz	fasp.sra.ebi.ac.uk:/vol1/fastq/SRR151/054/SRR15186954/SRR15186954_1.fastq.gz;fasp.sra.ebi.ac.uk:/vol1/fastq/SRR151/054/SRR15186954/SRR15186954_2.fastq.gz	ftp.sra.ebi.ac.uk/vol1/fastq/SRR151/054/SRR15186954/SRR15186954_1.fastq.gz	ftp.sra.ebi.ac.uk/vol1/fastq/SRR151/054/SRR15186954/SRR15186954_2.fastq.gz	3b5fb5d757c89281f0f7c1ea92989e9a	dae9d42cc1c2777cd34ee9ac97624b81	false
SRX11493940_SRR15186976	SAMN19188303	SRR15186976	SRX11493940	SAMN19188303	SRS9533187	PRJNA729919	SRP328899		SRA1260932	F04226.R1.fastq.gz	F04226	Enteric viruses in rotavirus vaccine breakthrough cases	PRJNA729919	PAIRED	RANDOM PCR	METAGENOMIC	WGA	F04226	NextSeq 500	ILLUMINA	567249623	2076004	408170	human gut metagenome	Enteric virome of patients with rotavirus vaccine breakthrough infection	NextSeq 500 sequencing; Viral metagenomics in rotavirus vaccine breakthrough cases: human gut	High prevalence of co-infecting enteropathogens in alleged rotavirus vaccine breakthrough cases	NextSeq 500 sequencing; Viral metagenomics in rotavirus vaccine breakthrough cases: human gut	Enteric viruses in patients who were fully vaccinated against rotavirus but still came down with rotavirus gastroenteritis are characterized.	9410990cac21fa62167f5e3b1ab9f560;62964636fb51a2965806c5da8a6be619	137991818;140243328	ftp.sra.ebi.ac.uk/vol1/fastq/SRR151/076/SRR15186976/SRR15186976_1.fastq.gz;ftp.sra.ebi.ac.uk/vol1/fastq/SRR151/076/SRR15186976/SRR15186976_2.fastq.gz	ftp.sra.ebi.ac.uk/vol1/fastq/SRR151/076/SRR15186976/SRR15186976_1.fastq.gz;ftp.sra.ebi.ac.uk/vol1/fastq/SRR151/076/SRR15186976/SRR15186976_2.fastq.gz	fasp.sra.ebi.ac.uk:/vol1/fastq/SRR151/076/SRR15186976/SRR15186976_1.fastq.gz;fasp.sra.ebi.ac.uk:/vol1/fastq/SRR151/076/SRR15186976/SRR15186976_2.fastq.gz	ftp.sra.ebi.ac.uk/vol1/fastq/SRR151/076/SRR15186976/SRR15186976_1.fastq.gz	ftp.sra.ebi.ac.uk/vol1/fastq/SRR151/076/SRR15186976/SRR15186976_2.fastq.gz	9410990cac21fa62167f5e3b1ab9f560	62964636fb51a2965806c5da8a6be619	false
SRX11493915_SRR15187001	SAMN19188303	SRR15187001	SRX11493915	SAMN19188303	SRS9533187	PRJNA729919	SRP328899		SRA1260932	F02577.R1.fastq.gz	F02577	Enteric viruses in rotavirus vaccine breakthrough cases	PRJNA729919	PAIRED	RANDOM PCR	METAGENOMIC	WGA	F02577	Illumina NovaSeq 6000	ILLUMINA	3349240098	11090199	408170	human gut metagenome	Enteric virome of patients with rotavirus vaccine breakthrough infection	Illumina NovaSeq 6000 sequencing; Viral metagenomics in rotavirus vaccine breakthrough cases: human gut	High prevalence of co-infecting enteropathogens in alleged rotavirus vaccine breakthrough cases	Illumina NovaSeq 6000 sequencing; Viral metagenomics in rotavirus vaccine breakthrough cases: human gut	Enteric viruses in patients who were fully vaccinated against rotavirus but still came down with rotavirus gastroenteritis are characterized.	83b39158d272a449653dc1bc63efc05c;bb9114ab5833b3fe616bd376478b1c38	660251552;703248930	ftp.sra.ebi.ac.uk/vol1/fastq/SRR151/001/SRR15187001/SRR15187001_1.fastq.gz;ftp.sra.ebi.ac.uk/vol1/fastq/SRR151/001/SRR15187001/SRR15187001_2.fastq.gz	ftp.sra.ebi.ac.uk/vol1/fastq/SRR151/001/SRR15187001/SRR15187001_1.fastq.gz;ftp.sra.ebi.ac.uk/vol1/fastq/SRR151/001/SRR15187001/SRR15187001_2.fastq.gz	fasp.sra.ebi.ac.uk:/vol1/fastq/SRR151/001/SRR15187001/SRR15187001_1.fastq.gz;fasp.sra.ebi.ac.uk:/vol1/fastq/SRR151/001/SRR15187001/SRR15187001_2.fastq.gz	ftp.sra.ebi.ac.uk/vol1/fastq/SRR151/001/SRR15187001/SRR15187001_1.fastq.gz	ftp.sra.ebi.ac.uk/vol1/fastq/SRR151/001/SRR15187001/SRR15187001_2.fastq.gz	83b39158d272a449653dc1bc63efc05c	bb9114ab5833b3fe616bd376478b1c38	false
SRX11493948_SRR15186968	SAMN19188303	SRR15186968	SRX11493948	SAMN19188303	SRS9533187	PRJNA729919	SRP328899		SRA1260932	F05339.R1.fastq.gz	F05339	Enteric viruses in rotavirus vaccine breakthrough cases	PRJNA729919	PAIRED	RANDOM PCR	METAGENOMIC	WGA	F05339	NextSeq 500	ILLUMINA	477380663	1908094	408170	human gut metagenome	Enteric virome of patients with rotavirus vaccine breakthrough infection	NextSeq 500 sequencing; Viral metagenomics in rotavirus vaccine breakthrough cases: human gut	High prevalence of co-infecting enteropathogens in alleged rotavirus vaccine breakthrough cases	NextSeq 500 sequencing; Viral metagenomics in rotavirus vaccine breakthrough cases: human gut	Enteric viruses in patients who were fully vaccinated against rotavirus but still came down with rotavirus gastroenteritis are characterized.	f16b62d997a2ab3e2fb9f20f48bf7e2b;04f6c3fdf9d97896d7a66b1fa67ff8ba	120149061;121790682	ftp.sra.ebi.ac.uk/vol1/fastq/SRR151/068/SRR15186968/SRR15186968_1.fastq.gz;ftp.sra.ebi.ac.uk/vol1/fastq/SRR151/068/SRR15186968/SRR15186968_2.fastq.gz	ftp.sra.ebi.ac.uk/vol1/fastq/SRR151/068/SRR15186968/SRR15186968_1.fastq.gz;ftp.sra.ebi.ac.uk/vol1/fastq/SRR151/068/SRR15186968/SRR15186968_2.fastq.gz	fasp.sra.ebi.ac.uk:/vol1/fastq/SRR151/068/SRR15186968/SRR15186968_1.fastq.gz;fasp.sra.ebi.ac.uk:/vol1/fastq/SRR151/068/SRR15186968/SRR15186968_2.fastq.gz	ftp.sra.ebi.ac.uk/vol1/fastq/SRR151/068/SRR15186968/SRR15186968_1.fastq.gz	ftp.sra.ebi.ac.uk/vol1/fastq/SRR151/068/SRR15186968/SRR15186968_2.fastq.gz	f16b62d997a2ab3e2fb9f20f48bf7e2b	04f6c3fdf9d97896d7a66b1fa67ff8ba	false
SRX11493954_SRR15186962	SAMN19188303	SRR15186962	SRX11493954	SAMN19188303	SRS9533187	PRJNA729919	SRP328899		SRA1260932	F06011.R1.fastq.gz	F06011	Enteric viruses in rotavirus vaccine breakthrough cases	PRJNA729919	PAIRED	RANDOM PCR	METAGENOMIC	WGA	F06011	NextSeq 500	ILLUMINA	792725012	2858404	408170	human gut metagenome	Enteric virome of patients with rotavirus vaccine breakthrough infection	NextSeq 500 sequencing; Viral metagenomics in rotavirus vaccine breakthrough cases: human gut	High prevalence of co-infecting enteropathogens in alleged rotavirus vaccine breakthrough cases	NextSeq 500 sequencing; Viral metagenomics in rotavirus vaccine breakthrough cases: human gut	Enteric viruses in patients who were fully vaccinated against rotavirus but still came down with rotavirus gastroenteritis are characterized.	27372bfbc08dfb7ddb5b8e3f9bd3d3fb;a7333818ce1cffaeb0ef89997398cb7c	179697177;184025263	ftp.sra.ebi.ac.uk/vol1/fastq/SRR151/062/SRR15186962/SRR15186962_1.fastq.gz;ftp.sra.ebi.ac.uk/vol1/fastq/SRR151/062/SRR15186962/SRR15186962_2.fastq.gz	ftp.sra.ebi.ac.uk/vol1/fastq/SRR151/062/SRR15186962/SRR15186962_1.fastq.gz;ftp.sra.ebi.ac.uk/vol1/fastq/SRR151/062/SRR15186962/SRR15186962_2.fastq.gz	fasp.sra.ebi.ac.uk:/vol1/fastq/SRR151/062/SRR15186962/SRR15186962_1.fastq.gz;fasp.sra.ebi.ac.uk:/vol1/fastq/SRR151/062/SRR15186962/SRR15186962_2.fastq.gz	ftp.sra.ebi.ac.uk/vol1/fastq/SRR151/062/SRR15186962/SRR15186962_1.fastq.gz	ftp.sra.ebi.ac.uk/vol1/fastq/SRR151/062/SRR15186962/SRR15186962_2.fastq.gz	27372bfbc08dfb7ddb5b8e3f9bd3d3fb	a7333818ce1cffaeb0ef89997398cb7c	false
SRX11493933_SRR15186983	SAMN19188303	SRR15186983	SRX11493933	SAMN19188303	SRS9533187	PRJNA729919	SRP328899		SRA1260932	F04056.R1.fastq.gz	F04056	Enteric viruses in rotavirus vaccine breakthrough cases	PRJNA729919	PAIRED	RANDOM PCR	METAGENOMIC	WGA	F04056	NextSeq 500	ILLUMINA	972052242	3589800	408170	human gut metagenome	Enteric virome of patients with rotavirus vaccine breakthrough infection	NextSeq 500 sequencing; Viral metagenomics in rotavirus vaccine breakthrough cases: human gut	High prevalence of co-infecting enteropathogens in alleged rotavirus vaccine breakthrough cases	NextSeq 500 sequencing; Viral metagenomics in rotavirus vaccine breakthrough cases: human gut	Enteric viruses in patients who were fully vaccinated against rotavirus but still came down with rotavirus gastroenteritis are characterized.	0aaffd5ea3ef44e7e0eacd3eee134e70;32429ce32481480042ac25a68f1b9abe	249947042;255664944	ftp.sra.ebi.ac.uk/vol1/fastq/SRR151/083/SRR15186983/SRR15186983_1.fastq.gz;ftp.sra.ebi.ac.uk/vol1/fastq/SRR151/083/SRR15186983/SRR15186983_2.fastq.gz	ftp.sra.ebi.ac.uk/vol1/fastq/SRR151/083/SRR15186983/SRR15186983_1.fastq.gz;ftp.sra.ebi.ac.uk/vol1/fastq/SRR151/083/SRR15186983/SRR15186983_2.fastq.gz	fasp.sra.ebi.ac.uk:/vol1/fastq/SRR151/083/SRR15186983/SRR15186983_1.fastq.gz;fasp.sra.ebi.ac.uk:/vol1/fastq/SRR151/083/SRR15186983/SRR15186983_2.fastq.gz	ftp.sra.ebi.ac.uk/vol1/fastq/SRR151/083/SRR15186983/SRR15186983_1.fastq.gz	ftp.sra.ebi.ac.uk/vol1/fastq/SRR151/083/SRR15186983/SRR15186983_2.fastq.gz	0aaffd5ea3ef44e7e0eacd3eee134e70	32429ce32481480042ac25a68f1b9abe	false
SRX11493992_SRR15186924	SAMN19188303	SRR15186924	SRX11493992	SAMN19188303	SRS9533187	PRJNA729919	SRP328899		SRA1260932	F10257.R1.fastq.gz	F10257	Enteric viruses in rotavirus vaccine breakthrough cases	PRJNA729919	PAIRED	RANDOM PCR	METAGENOMIC	WGA	F10257	NextSeq 500	ILLUMINA	804514195	2906484	408170	human gut metagenome	Enteric virome of patients with rotavirus vaccine breakthrough infection	NextSeq 500 sequencing; Viral metagenomics in rotavirus vaccine breakthrough cases: human gut	High prevalence of co-infecting enteropathogens in alleged rotavirus vaccine breakthrough cases	NextSeq 500 sequencing; Viral metagenomics in rotavirus vaccine breakthrough cases: human gut	Enteric viruses in patients who were fully vaccinated against rotavirus but still came down with rotavirus gastroenteritis are characterized.	218388501283012e82ecdad6913d2871;dddba58ee726abc9507d158314104e36	170444536;176850204	ftp.sra.ebi.ac.uk/vol1/fastq/SRR151/024/SRR15186924/SRR15186924_1.fastq.gz;ftp.sra.ebi.ac.uk/vol1/fastq/SRR151/024/SRR15186924/SRR15186924_2.fastq.gz	ftp.sra.ebi.ac.uk/vol1/fastq/SRR151/024/SRR15186924/SRR15186924_1.fastq.gz;ftp.sra.ebi.ac.uk/vol1/fastq/SRR151/024/SRR15186924/SRR15186924_2.fastq.gz	fasp.sra.ebi.ac.uk:/vol1/fastq/SRR151/024/SRR15186924/SRR15186924_1.fastq.gz;fasp.sra.ebi.ac.uk:/vol1/fastq/SRR151/024/SRR15186924/SRR15186924_2.fastq.gz	ftp.sra.ebi.ac.uk/vol1/fastq/SRR151/024/SRR15186924/SRR15186924_1.fastq.gz	ftp.sra.ebi.ac.uk/vol1/fastq/SRR151/024/SRR15186924/SRR15186924_2.fastq.gz	218388501283012e82ecdad6913d2871	dddba58ee726abc9507d158314104e36	false
SRX11493904_SRR15187012	SAMN19188303	SRR15187012	SRX11493904	SAMN19188303	SRS9533187	PRJNA729919	SRP328899		SRA1260932	F01552.R1.fastq.gz	F01552	Enteric viruses in rotavirus vaccine breakthrough cases	PRJNA729919	PAIRED	RANDOM PCR	METAGENOMIC	WGA	F01552	NextSeq 500	ILLUMINA	739361164	2530694	408170	human gut metagenome	Enteric virome of patients with rotavirus vaccine breakthrough infection	NextSeq 500 sequencing; Viral metagenomics in rotavirus vaccine breakthrough cases: human gut	High prevalence of co-infecting enteropathogens in alleged rotavirus vaccine breakthrough cases	NextSeq 500 sequencing; Viral metagenomics in rotavirus vaccine breakthrough cases: human gut	Enteric viruses in patients who were fully vaccinated against rotavirus but still came down with rotavirus gastroenteritis are characterized.	3517fb8b281b7dc60edeb3638eb2572a;5ddfd8f8c0988aba87030789b7b87b00	133348698;139365180	ftp.sra.ebi.ac.uk/vol1/fastq/SRR151/012/SRR15187012/SRR15187012_1.fastq.gz;ftp.sra.ebi.ac.uk/vol1/fastq/SRR151/012/SRR15187012/SRR15187012_2.fastq.gz	ftp.sra.ebi.ac.uk/vol1/fastq/SRR151/012/SRR15187012/SRR15187012_1.fastq.gz;ftp.sra.ebi.ac.uk/vol1/fastq/SRR151/012/SRR15187012/SRR15187012_2.fastq.gz	fasp.sra.ebi.ac.uk:/vol1/fastq/SRR151/012/SRR15187012/SRR15187012_1.fastq.gz;fasp.sra.ebi.ac.uk:/vol1/fastq/SRR151/012/SRR15187012/SRR15187012_2.fastq.gz	ftp.sra.ebi.ac.uk/vol1/fastq/SRR151/012/SRR15187012/SRR15187012_1.fastq.gz	ftp.sra.ebi.ac.uk/vol1/fastq/SRR151/012/SRR15187012/SRR15187012_2.fastq.gz	3517fb8b281b7dc60edeb3638eb2572a	5ddfd8f8c0988aba87030789b7b87b00	false
SRX11493929_SRR15186987	SAMN19188303	SRR15186987	SRX11493929	SAMN19188303	SRS9533187	PRJNA729919	SRP328899		SRA1260932	F03297.R1.fastq.gz	F03297	Enteric viruses in rotavirus vaccine breakthrough cases	PRJNA729919	PAIRED	RANDOM PCR	METAGENOMIC	WGA	F03297	NextSeq 500	ILLUMINA	794313676	2864767	408170	human gut metagenome	Enteric virome of patients with rotavirus vaccine breakthrough infection	NextSeq 500 sequencing; Viral metagenomics in rotavirus vaccine breakthrough cases: human gut	High prevalence of co-infecting enteropathogens in alleged rotavirus vaccine breakthrough cases	NextSeq 500 sequencing; Viral metagenomics in rotavirus vaccine breakthrough cases: human gut	Enteric viruses in patients who were fully vaccinated against rotavirus but still came down with rotavirus gastroenteritis are characterized.	5f06f726a535f8faa9aab7690f95a46d;e4d82c73f7d9db424d1266203302658e	145831684;151984623	ftp.sra.ebi.ac.uk/vol1/fastq/SRR151/087/SRR15186987/SRR15186987_1.fastq.gz;ftp.sra.ebi.ac.uk/vol1/fastq/SRR151/087/SRR15186987/SRR15186987_2.fastq.gz	ftp.sra.ebi.ac.uk/vol1/fastq/SRR151/087/SRR15186987/SRR15186987_1.fastq.gz;ftp.sra.ebi.ac.uk/vol1/fastq/SRR151/087/SRR15186987/SRR15186987_2.fastq.gz	fasp.sra.ebi.ac.uk:/vol1/fastq/SRR151/087/SRR15186987/SRR15186987_1.fastq.gz;fasp.sra.ebi.ac.uk:/vol1/fastq/SRR151/087/SRR15186987/SRR15186987_2.fastq.gz	ftp.sra.ebi.ac.uk/vol1/fastq/SRR151/087/SRR15186987/SRR15186987_1.fastq.gz	ftp.sra.ebi.ac.uk/vol1/fastq/SRR151/087/SRR15186987/SRR15186987_2.fastq.gz	5f06f726a535f8faa9aab7690f95a46d	e4d82c73f7d9db424d1266203302658e	false
SRX11493898_SRR15187018	SAMN19188303	SRR15187018	SRX11493898	SAMN19188303	SRS9533187	PRJNA729919	SRP328899		SRA1260932	F01223.R1.fastq.gz	F01223	Enteric viruses in rotavirus vaccine breakthrough cases	PRJNA729919	PAIRED	RANDOM PCR	METAGENOMIC	WGA	F01223	NextSeq 500	ILLUMINA	767492149	2686241	408170	human gut metagenome	Enteric virome of patients with rotavirus vaccine breakthrough infection	NextSeq 500 sequencing; Viral metagenomics in rotavirus vaccine breakthrough cases: human gut	High prevalence of co-infecting enteropathogens in alleged rotavirus vaccine breakthrough cases	NextSeq 500 sequencing; Viral metagenomics in rotavirus vaccine breakthrough cases: human gut	Enteric viruses in patients who were fully vaccinated against rotavirus but still came down with rotavirus gastroenteritis are characterized.	90640257557f1b5abc582bdda035f00c;9ba0b3025743a89d242d5879d5879c44	158954970;164568560	ftp.sra.ebi.ac.uk/vol1/fastq/SRR151/018/SRR15187018/SRR15187018_1.fastq.gz;ftp.sra.ebi.ac.uk/vol1/fastq/SRR151/018/SRR15187018/SRR15187018_2.fastq.gz	ftp.sra.ebi.ac.uk/vol1/fastq/SRR151/018/SRR15187018/SRR15187018_1.fastq.gz;ftp.sra.ebi.ac.uk/vol1/fastq/SRR151/018/SRR15187018/SRR15187018_2.fastq.gz	fasp.sra.ebi.ac.uk:/vol1/fastq/SRR151/018/SRR15187018/SRR15187018_1.fastq.gz;fasp.sra.ebi.ac.uk:/vol1/fastq/SRR151/018/SRR15187018/SRR15187018_2.fastq.gz	ftp.sra.ebi.ac.uk/vol1/fastq/SRR151/018/SRR15187018/SRR15187018_1.fastq.gz	ftp.sra.ebi.ac.uk/vol1/fastq/SRR151/018/SRR15187018/SRR15187018_2.fastq.gz	90640257557f1b5abc582bdda035f00c	9ba0b3025743a89d242d5879d5879c44	false
SRX11493965_SRR15186951	SAMN19188303	SRR15186951	SRX11493965	SAMN19188303	SRS9533187	PRJNA729919	SRP328899		SRA1260932	F07067.R1.fastq.gz	F07067	Enteric viruses in rotavirus vaccine breakthrough cases	PRJNA729919	PAIRED	RANDOM PCR	METAGENOMIC	WGA	F07067	Illumina NovaSeq 6000	ILLUMINA	1120048842	3708771	408170	human gut metagenome	Enteric virome of patients with rotavirus vaccine breakthrough infection	Illumina NovaSeq 6000 sequencing; Viral metagenomics in rotavirus vaccine breakthrough cases: human gut	High prevalence of co-infecting enteropathogens in alleged rotavirus vaccine breakthrough cases	Illumina NovaSeq 6000 sequencing; Viral metagenomics in rotavirus vaccine breakthrough cases: human gut	Enteric viruses in patients who were fully vaccinated against rotavirus but still came down with rotavirus gastroenteritis are characterized.	1eb625951183afeed447a60a5193bb6b;7cc0da8787dcb6a7d445a5822f087829	171775367;178154767	ftp.sra.ebi.ac.uk/vol1/fastq/SRR151/051/SRR15186951/SRR15186951_1.fastq.gz;ftp.sra.ebi.ac.uk/vol1/fastq/SRR151/051/SRR15186951/SRR15186951_2.fastq.gz	ftp.sra.ebi.ac.uk/vol1/fastq/SRR151/051/SRR15186951/SRR15186951_1.fastq.gz;ftp.sra.ebi.ac.uk/vol1/fastq/SRR151/051/SRR15186951/SRR15186951_2.fastq.gz	fasp.sra.ebi.ac.uk:/vol1/fastq/SRR151/051/SRR15186951/SRR15186951_1.fastq.gz;fasp.sra.ebi.ac.uk:/vol1/fastq/SRR151/051/SRR15186951/SRR15186951_2.fastq.gz	ftp.sra.ebi.ac.uk/vol1/fastq/SRR151/051/SRR15186951/SRR15186951_1.fastq.gz	ftp.sra.ebi.ac.uk/vol1/fastq/SRR151/051/SRR15186951/SRR15186951_2.fastq.gz	1eb625951183afeed447a60a5193bb6b	7cc0da8787dcb6a7d445a5822f087829	false
SRX11493951_SRR15186965	SAMN19188303	SRR15186965	SRX11493951	SAMN19188303	SRS9533187	PRJNA729919	SRP328899		SRA1260932	F05466.R1.fastq.gz	F05466	Enteric viruses in rotavirus vaccine breakthrough cases	PRJNA729919	PAIRED	RANDOM PCR	METAGENOMIC	WGA	F05466	NextSeq 500	ILLUMINA	940239007	3432457	408170	human gut metagenome	Enteric virome of patients with rotavirus vaccine breakthrough infection	NextSeq 500 sequencing; Viral metagenomics in rotavirus vaccine breakthrough cases: human gut	High prevalence of co-infecting enteropathogens in alleged rotavirus vaccine breakthrough cases	NextSeq 500 sequencing; Viral metagenomics in rotavirus vaccine breakthrough cases: human gut	Enteric viruses in patients who were fully vaccinated against rotavirus but still came down with rotavirus gastroenteritis are characterized.	1b2dbf2850fa06f4fff2c6032aa73ac8;3cd67a289d9f0c2e5583cc7864c56691	197586956;205374637	ftp.sra.ebi.ac.uk/vol1/fastq/SRR151/065/SRR15186965/SRR15186965_1.fastq.gz;ftp.sra.ebi.ac.uk/vol1/fastq/SRR151/065/SRR15186965/SRR15186965_2.fastq.gz	ftp.sra.ebi.ac.uk/vol1/fastq/SRR151/065/SRR15186965/SRR15186965_1.fastq.gz;ftp.sra.ebi.ac.uk/vol1/fastq/SRR151/065/SRR15186965/SRR15186965_2.fastq.gz	fasp.sra.ebi.ac.uk:/vol1/fastq/SRR151/065/SRR15186965/SRR15186965_1.fastq.gz;fasp.sra.ebi.ac.uk:/vol1/fastq/SRR151/065/SRR15186965/SRR15186965_2.fastq.gz	ftp.sra.ebi.ac.uk/vol1/fastq/SRR151/065/SRR15186965/SRR15186965_1.fastq.gz	ftp.sra.ebi.ac.uk/vol1/fastq/SRR151/065/SRR15186965/SRR15186965_2.fastq.gz	1b2dbf2850fa06f4fff2c6032aa73ac8	3cd67a289d9f0c2e5583cc7864c56691	false
SRX11493946_SRR15186970	SAMN19188303	SRR15186970	SRX11493946	SAMN19188303	SRS9533187	PRJNA729919	SRP328899		SRA1260932	F05209.R1.fastq.gz	F05209	Enteric viruses in rotavirus vaccine breakthrough cases	PRJNA729919	PAIRED	RANDOM PCR	METAGENOMIC	WGA	F05209	NextSeq 500	ILLUMINA	944039754	3347536	408170	human gut metagenome	Enteric virome of patients with rotavirus vaccine breakthrough infection	NextSeq 500 sequencing; Viral metagenomics in rotavirus vaccine breakthrough cases: human gut	High prevalence of co-infecting enteropathogens in alleged rotavirus vaccine breakthrough cases	NextSeq 500 sequencing; Viral metagenomics in rotavirus vaccine breakthrough cases: human gut	Enteric viruses in patients who were fully vaccinated against rotavirus but still came down with rotavirus gastroenteritis are characterized.	55f509c4f721234a4f289d2c234c7d25;9462a8d189574a7077357534b1dddd63	164981273;172150857	ftp.sra.ebi.ac.uk/vol1/fastq/SRR151/070/SRR15186970/SRR15186970_1.fastq.gz;ftp.sra.ebi.ac.uk/vol1/fastq/SRR151/070/SRR15186970/SRR15186970_2.fastq.gz	ftp.sra.ebi.ac.uk/vol1/fastq/SRR151/070/SRR15186970/SRR15186970_1.fastq.gz;ftp.sra.ebi.ac.uk/vol1/fastq/SRR151/070/SRR15186970/SRR15186970_2.fastq.gz	fasp.sra.ebi.ac.uk:/vol1/fastq/SRR151/070/SRR15186970/SRR15186970_1.fastq.gz;fasp.sra.ebi.ac.uk:/vol1/fastq/SRR151/070/SRR15186970/SRR15186970_2.fastq.gz	ftp.sra.ebi.ac.uk/vol1/fastq/SRR151/070/SRR15186970/SRR15186970_1.fastq.gz	ftp.sra.ebi.ac.uk/vol1/fastq/SRR151/070/SRR15186970/SRR15186970_2.fastq.gz	55f509c4f721234a4f289d2c234c7d25	9462a8d189574a7077357534b1dddd63	false
SRX11493971_SRR15186945	SAMN19188303	SRR15186945	SRX11493971	SAMN19188303	SRS9533187	PRJNA729919	SRP328899		SRA1260932	F00455.R1.fastq.gz	F00455	Enteric viruses in rotavirus vaccine breakthrough cases	PRJNA729919	PAIRED	RANDOM PCR	METAGENOMIC	WGA	F00455	NextSeq 500	ILLUMINA	557707969	1984808	408170	human gut metagenome	Enteric virome of patients with rotavirus vaccine breakthrough infection	NextSeq 500 sequencing; Viral metagenomics in rotavirus vaccine breakthrough cases: human gut	High prevalence of co-infecting enteropathogens in alleged rotavirus vaccine breakthrough cases	NextSeq 500 sequencing; Viral metagenomics in rotavirus vaccine breakthrough cases: human gut	Enteric viruses in patients who were fully vaccinated against rotavirus but still came down with rotavirus gastroenteritis are characterized.	5c68fdde2df98d7cce7d1b3dc50d5205;4eddcd7127ab4e8478c26c783695b73d	95606113;98938856	ftp.sra.ebi.ac.uk/vol1/fastq/SRR151/045/SRR15186945/SRR15186945_1.fastq.gz;ftp.sra.ebi.ac.uk/vol1/fastq/SRR151/045/SRR15186945/SRR15186945_2.fastq.gz	ftp.sra.ebi.ac.uk/vol1/fastq/SRR151/045/SRR15186945/SRR15186945_1.fastq.gz;ftp.sra.ebi.ac.uk/vol1/fastq/SRR151/045/SRR15186945/SRR15186945_2.fastq.gz	fasp.sra.ebi.ac.uk:/vol1/fastq/SRR151/045/SRR15186945/SRR15186945_1.fastq.gz;fasp.sra.ebi.ac.uk:/vol1/fastq/SRR151/045/SRR15186945/SRR15186945_2.fastq.gz	ftp.sra.ebi.ac.uk/vol1/fastq/SRR151/045/SRR15186945/SRR15186945_1.fastq.gz	ftp.sra.ebi.ac.uk/vol1/fastq/SRR151/045/SRR15186945/SRR15186945_2.fastq.gz	5c68fdde2df98d7cce7d1b3dc50d5205	4eddcd7127ab4e8478c26c783695b73d	false
SRX11493964_SRR15186952	SAMN19188303	SRR15186952	SRX11493964	SAMN19188303	SRS9533187	PRJNA729919	SRP328899		SRA1260932	F07049.R1.fastq.gz	F07049	Enteric viruses in rotavirus vaccine breakthrough cases	PRJNA729919	PAIRED	RANDOM PCR	METAGENOMIC	WGA	F07049	NextSeq 500	ILLUMINA	900499385	3778032	408170	human gut metagenome	Enteric virome of patients with rotavirus vaccine breakthrough infection	NextSeq 500 sequencing; Viral metagenomics in rotavirus vaccine breakthrough cases: human gut	High prevalence of co-infecting enteropathogens in alleged rotavirus vaccine breakthrough cases	NextSeq 500 sequencing; Viral metagenomics in rotavirus vaccine breakthrough cases: human gut	Enteric viruses in patients who were fully vaccinated against rotavirus but still came down with rotavirus gastroenteritis are characterized.	701dd12cba484c6541c5e2e7ca23b017;c1852c6ea954f2617f6717558959e0d4	211072981;215469385	ftp.sra.ebi.ac.uk/vol1/fastq/SRR151/052/SRR15186952/SRR15186952_1.fastq.gz;ftp.sra.ebi.ac.uk/vol1/fastq/SRR151/052/SRR15186952/SRR15186952_2.fastq.gz	ftp.sra.ebi.ac.uk/vol1/fastq/SRR151/052/SRR15186952/SRR15186952_1.fastq.gz;ftp.sra.ebi.ac.uk/vol1/fastq/SRR151/052/SRR15186952/SRR15186952_2.fastq.gz	fasp.sra.ebi.ac.uk:/vol1/fastq/SRR151/052/SRR15186952/SRR15186952_1.fastq.gz;fasp.sra.ebi.ac.uk:/vol1/fastq/SRR151/052/SRR15186952/SRR15186952_2.fastq.gz	ftp.sra.ebi.ac.uk/vol1/fastq/SRR151/052/SRR15186952/SRR15186952_1.fastq.gz	ftp.sra.ebi.ac.uk/vol1/fastq/SRR151/052/SRR15186952/SRR15186952_2.fastq.gz	701dd12cba484c6541c5e2e7ca23b017	c1852c6ea954f2617f6717558959e0d4	false
SRX11493975_SRR15186941	SAMN19188303	SRR15186941	SRX11493975	SAMN19188303	SRS9533187	PRJNA729919	SRP328899		SRA1260932	F09181.R1.fastq.gz	F09181	Enteric viruses in rotavirus vaccine breakthrough cases	PRJNA729919	PAIRED	RANDOM PCR	METAGENOMIC	WGA	F09181	NextSeq 500	ILLUMINA	1172134500	4098489	408170	human gut metagenome	Enteric virome of patients with rotavirus vaccine breakthrough infection	NextSeq 500 sequencing; Viral metagenomics in rotavirus vaccine breakthrough cases: human gut	High prevalence of co-infecting enteropathogens in alleged rotavirus vaccine breakthrough cases	NextSeq 500 sequencing; Viral metagenomics in rotavirus vaccine breakthrough cases: human gut	Enteric viruses in patients who were fully vaccinated against rotavirus but still came down with rotavirus gastroenteritis are characterized.	5cd058223979fc18b9f7a10292fd5f23;e6416d0044fe68288227957892a7a331	229123282;239673068	ftp.sra.ebi.ac.uk/vol1/fastq/SRR151/041/SRR15186941/SRR15186941_1.fastq.gz;ftp.sra.ebi.ac.uk/vol1/fastq/SRR151/041/SRR15186941/SRR15186941_2.fastq.gz	ftp.sra.ebi.ac.uk/vol1/fastq/SRR151/041/SRR15186941/SRR15186941_1.fastq.gz;ftp.sra.ebi.ac.uk/vol1/fastq/SRR151/041/SRR15186941/SRR15186941_2.fastq.gz	fasp.sra.ebi.ac.uk:/vol1/fastq/SRR151/041/SRR15186941/SRR15186941_1.fastq.gz;fasp.sra.ebi.ac.uk:/vol1/fastq/SRR151/041/SRR15186941/SRR15186941_2.fastq.gz	ftp.sra.ebi.ac.uk/vol1/fastq/SRR151/041/SRR15186941/SRR15186941_1.fastq.gz	ftp.sra.ebi.ac.uk/vol1/fastq/SRR151/041/SRR15186941/SRR15186941_2.fastq.gz	5cd058223979fc18b9f7a10292fd5f23	e6416d0044fe68288227957892a7a331	false
SRX11493936_SRR15186980	SAMN19188303	SRR15186980	SRX11493936	SAMN19188303	SRS9533187	PRJNA729919	SRP328899		SRA1260932	F04114.R1.fastq.gz	F04114	Enteric viruses in rotavirus vaccine breakthrough cases	PRJNA729919	PAIRED	RANDOM PCR	METAGENOMIC	WGA	F04114	Illumina NovaSeq 6000	ILLUMINA	3394813710	11241105	408170	human gut metagenome	Enteric virome of patients with rotavirus vaccine breakthrough infection	Illumina NovaSeq 6000 sequencing; Viral metagenomics in rotavirus vaccine breakthrough cases: human gut	High prevalence of co-infecting enteropathogens in alleged rotavirus vaccine breakthrough cases	Illumina NovaSeq 6000 sequencing; Viral metagenomics in rotavirus vaccine breakthrough cases: human gut	Enteric viruses in patients who were fully vaccinated against rotavirus but still came down with rotavirus gastroenteritis are characterized.	55c18e1d9e65db68fb2679e54e4e7c51;427d1b24a0ca0258fc2d4858e876ee69	667309839;712765384	ftp.sra.ebi.ac.uk/vol1/fastq/SRR151/080/SRR15186980/SRR15186980_1.fastq.gz;ftp.sra.ebi.ac.uk/vol1/fastq/SRR151/080/SRR15186980/SRR15186980_2.fastq.gz	ftp.sra.ebi.ac.uk/vol1/fastq/SRR151/080/SRR15186980/SRR15186980_1.fastq.gz;ftp.sra.ebi.ac.uk/vol1/fastq/SRR151/080/SRR15186980/SRR15186980_2.fastq.gz	fasp.sra.ebi.ac.uk:/vol1/fastq/SRR151/080/SRR15186980/SRR15186980_1.fastq.gz;fasp.sra.ebi.ac.uk:/vol1/fastq/SRR151/080/SRR15186980/SRR15186980_2.fastq.gz	ftp.sra.ebi.ac.uk/vol1/fastq/SRR151/080/SRR15186980/SRR15186980_1.fastq.gz	ftp.sra.ebi.ac.uk/vol1/fastq/SRR151/080/SRR15186980/SRR15186980_2.fastq.gz	55c18e1d9e65db68fb2679e54e4e7c51	427d1b24a0ca0258fc2d4858e876ee69	false
SRX11493893_SRR15187023	SAMN19188303	SRR15187023	SRX11493893	SAMN19188303	SRS9533187	PRJNA729919	SRP328899		SRA1260932	F01005.R1.fastq.gz	F01005	Enteric viruses in rotavirus vaccine breakthrough cases	PRJNA729919	PAIRED	RANDOM PCR	METAGENOMIC	WGA	F01005	NextSeq 500	ILLUMINA	666874031	2395944	408170	human gut metagenome	Enteric virome of patients with rotavirus vaccine breakthrough infection	NextSeq 500 sequencing; Viral metagenomics in rotavirus vaccine breakthrough cases: human gut	High prevalence of co-infecting enteropathogens in alleged rotavirus vaccine breakthrough cases	NextSeq 500 sequencing; Viral metagenomics in rotavirus vaccine breakthrough cases: human gut	Enteric viruses in patients who were fully vaccinated against rotavirus but still came down with rotavirus gastroenteritis are characterized.	89cc539b30f0464642af094f4b8264d8;36d9fae1fc4ac35990a3c5c433595bc2	154123073;157047552	ftp.sra.ebi.ac.uk/vol1/fastq/SRR151/023/SRR15187023/SRR15187023_1.fastq.gz;ftp.sra.ebi.ac.uk/vol1/fastq/SRR151/023/SRR15187023/SRR15187023_2.fastq.gz	ftp.sra.ebi.ac.uk/vol1/fastq/SRR151/023/SRR15187023/SRR15187023_1.fastq.gz;ftp.sra.ebi.ac.uk/vol1/fastq/SRR151/023/SRR15187023/SRR15187023_2.fastq.gz	fasp.sra.ebi.ac.uk:/vol1/fastq/SRR151/023/SRR15187023/SRR15187023_1.fastq.gz;fasp.sra.ebi.ac.uk:/vol1/fastq/SRR151/023/SRR15187023/SRR15187023_2.fastq.gz	ftp.sra.ebi.ac.uk/vol1/fastq/SRR151/023/SRR15187023/SRR15187023_1.fastq.gz	ftp.sra.ebi.ac.uk/vol1/fastq/SRR151/023/SRR15187023/SRR15187023_2.fastq.gz	89cc539b30f0464642af094f4b8264d8	36d9fae1fc4ac35990a3c5c433595bc2	false
SRX11493979_SRR15186937	SAMN19188303	SRR15186937	SRX11493979	SAMN19188303	SRS9533187	PRJNA729919	SRP328899		SRA1260932	F09271.R1.fastq.gz	F09271	Enteric viruses in rotavirus vaccine breakthrough cases	PRJNA729919	PAIRED	RANDOM PCR	METAGENOMIC	WGA	F09271	NextSeq 500	ILLUMINA	683934877	2614816	408170	human gut metagenome	Enteric virome of patients with rotavirus vaccine breakthrough infection	NextSeq 500 sequencing; Viral metagenomics in rotavirus vaccine breakthrough cases: human gut	High prevalence of co-infecting enteropathogens in alleged rotavirus vaccine breakthrough cases	NextSeq 500 sequencing; Viral metagenomics in rotavirus vaccine breakthrough cases: human gut	Enteric viruses in patients who were fully vaccinated against rotavirus but still came down with rotavirus gastroenteritis are characterized.	3eaa75eb777389e601d7c05c0862e280;1b75eb3acf5a9f2e56a837896de09eec	156026309;160358562	ftp.sra.ebi.ac.uk/vol1/fastq/SRR151/037/SRR15186937/SRR15186937_1.fastq.gz;ftp.sra.ebi.ac.uk/vol1/fastq/SRR151/037/SRR15186937/SRR15186937_2.fastq.gz	ftp.sra.ebi.ac.uk/vol1/fastq/SRR151/037/SRR15186937/SRR15186937_1.fastq.gz;ftp.sra.ebi.ac.uk/vol1/fastq/SRR151/037/SRR15186937/SRR15186937_2.fastq.gz	fasp.sra.ebi.ac.uk:/vol1/fastq/SRR151/037/SRR15186937/SRR15186937_1.fastq.gz;fasp.sra.ebi.ac.uk:/vol1/fastq/SRR151/037/SRR15186937/SRR15186937_2.fastq.gz	ftp.sra.ebi.ac.uk/vol1/fastq/SRR151/037/SRR15186937/SRR15186937_1.fastq.gz	ftp.sra.ebi.ac.uk/vol1/fastq/SRR151/037/SRR15186937/SRR15186937_2.fastq.gz	3eaa75eb777389e601d7c05c0862e280	1b75eb3acf5a9f2e56a837896de09eec	false
SRX11493930_SRR15186986	SAMN19188303	SRR15186986	SRX11493930	SAMN19188303	SRS9533187	PRJNA729919	SRP328899		SRA1260932	F03394.R1.fastq.gz	F03394	Enteric viruses in rotavirus vaccine breakthrough cases	PRJNA729919	PAIRED	RANDOM PCR	METAGENOMIC	WGA	F03394	NextSeq 500	ILLUMINA	1998659965	7033040	408170	human gut metagenome	Enteric virome of patients with rotavirus vaccine breakthrough infection	NextSeq 500 sequencing; Viral metagenomics in rotavirus vaccine breakthrough cases: human gut	High prevalence of co-infecting enteropathogens in alleged rotavirus vaccine breakthrough cases	NextSeq 500 sequencing; Viral metagenomics in rotavirus vaccine breakthrough cases: human gut	Enteric viruses in patients who were fully vaccinated against rotavirus but still came down with rotavirus gastroenteritis are characterized.	5a6b44f53496816eb0c6fdab7061e0ff;90f5fbf59502f5330fa55460a694dab5	478042864;493077736	ftp.sra.ebi.ac.uk/vol1/fastq/SRR151/086/SRR15186986/SRR15186986_1.fastq.gz;ftp.sra.ebi.ac.uk/vol1/fastq/SRR151/086/SRR15186986/SRR15186986_2.fastq.gz	ftp.sra.ebi.ac.uk/vol1/fastq/SRR151/086/SRR15186986/SRR15186986_1.fastq.gz;ftp.sra.ebi.ac.uk/vol1/fastq/SRR151/086/SRR15186986/SRR15186986_2.fastq.gz	fasp.sra.ebi.ac.uk:/vol1/fastq/SRR151/086/SRR15186986/SRR15186986_1.fastq.gz;fasp.sra.ebi.ac.uk:/vol1/fastq/SRR151/086/SRR15186986/SRR15186986_2.fastq.gz	ftp.sra.ebi.ac.uk/vol1/fastq/SRR151/086/SRR15186986/SRR15186986_1.fastq.gz	ftp.sra.ebi.ac.uk/vol1/fastq/SRR151/086/SRR15186986/SRR15186986_2.fastq.gz	5a6b44f53496816eb0c6fdab7061e0ff	90f5fbf59502f5330fa55460a694dab5	false
SRX11493958_SRR15186958	SAMN19188303	SRR15186958	SRX11493958	SAMN19188303	SRS9533187	PRJNA729919	SRP328899		SRA1260932	F06088.R1.fastq.gz	F06088	Enteric viruses in rotavirus vaccine breakthrough cases	PRJNA729919	PAIRED	RANDOM PCR	METAGENOMIC	WGA	F06088	Illumina NovaSeq 6000	ILLUMINA	3449511648	11422224	408170	human gut metagenome	Enteric virome of patients with rotavirus vaccine breakthrough infection	Illumina NovaSeq 6000 sequencing; Viral metagenomics in rotavirus vaccine breakthrough cases: human gut	High prevalence of co-infecting enteropathogens in alleged rotavirus vaccine breakthrough cases	Illumina NovaSeq 6000 sequencing; Viral metagenomics in rotavirus vaccine breakthrough cases: human gut	Enteric viruses in patients who were fully vaccinated against rotavirus but still came down with rotavirus gastroenteritis are characterized.	d8dc6f378283f5565cd58f38e46d562a;767177c50648c8a375aba92ada028470	684457863;716040549	ftp.sra.ebi.ac.uk/vol1/fastq/SRR151/058/SRR15186958/SRR15186958_1.fastq.gz;ftp.sra.ebi.ac.uk/vol1/fastq/SRR151/058/SRR15186958/SRR15186958_2.fastq.gz	ftp.sra.ebi.ac.uk/vol1/fastq/SRR151/058/SRR15186958/SRR15186958_1.fastq.gz;ftp.sra.ebi.ac.uk/vol1/fastq/SRR151/058/SRR15186958/SRR15186958_2.fastq.gz	fasp.sra.ebi.ac.uk:/vol1/fastq/SRR151/058/SRR15186958/SRR15186958_1.fastq.gz;fasp.sra.ebi.ac.uk:/vol1/fastq/SRR151/058/SRR15186958/SRR15186958_2.fastq.gz	ftp.sra.ebi.ac.uk/vol1/fastq/SRR151/058/SRR15186958/SRR15186958_1.fastq.gz	ftp.sra.ebi.ac.uk/vol1/fastq/SRR151/058/SRR15186958/SRR15186958_2.fastq.gz	d8dc6f378283f5565cd58f38e46d562a	767177c50648c8a375aba92ada028470	false
SRX11493945_SRR15186971	SAMN19188303	SRR15186971	SRX11493945	SAMN19188303	SRS9533187	PRJNA729919	SRP328899		SRA1260932	F05189.R1.fastq.gz	F05189	Enteric viruses in rotavirus vaccine breakthrough cases	PRJNA729919	PAIRED	RANDOM PCR	METAGENOMIC	WGA	F05189	NextSeq 500	ILLUMINA	950034378	3404770	408170	human gut metagenome	Enteric virome of patients with rotavirus vaccine breakthrough infection	NextSeq 500 sequencing; Viral metagenomics in rotavirus vaccine breakthrough cases: human gut	High prevalence of co-infecting enteropathogens in alleged rotavirus vaccine breakthrough cases	NextSeq 500 sequencing; Viral metagenomics in rotavirus vaccine breakthrough cases: human gut	Enteric viruses in patients who were fully vaccinated against rotavirus but still came down with rotavirus gastroenteritis are characterized.	e6c9146f31dedbe33619e5d22358f713;d6fd3164f7fe364077631df52c569f7c	226085090;233506778	ftp.sra.ebi.ac.uk/vol1/fastq/SRR151/071/SRR15186971/SRR15186971_1.fastq.gz;ftp.sra.ebi.ac.uk/vol1/fastq/SRR151/071/SRR15186971/SRR15186971_2.fastq.gz	ftp.sra.ebi.ac.uk/vol1/fastq/SRR151/071/SRR15186971/SRR15186971_1.fastq.gz;ftp.sra.ebi.ac.uk/vol1/fastq/SRR151/071/SRR15186971/SRR15186971_2.fastq.gz	fasp.sra.ebi.ac.uk:/vol1/fastq/SRR151/071/SRR15186971/SRR15186971_1.fastq.gz;fasp.sra.ebi.ac.uk:/vol1/fastq/SRR151/071/SRR15186971/SRR15186971_2.fastq.gz	ftp.sra.ebi.ac.uk/vol1/fastq/SRR151/071/SRR15186971/SRR15186971_1.fastq.gz	ftp.sra.ebi.ac.uk/vol1/fastq/SRR151/071/SRR15186971/SRR15186971_2.fastq.gz	e6c9146f31dedbe33619e5d22358f713	d6fd3164f7fe364077631df52c569f7c	false
SRX11493987_SRR15186929	SAMN19188303	SRR15186929	SRX11493987	SAMN19188303	SRS9533187	PRJNA729919	SRP328899		SRA1260932	F10119.R1.fastq.gz	F10119	Enteric viruses in rotavirus vaccine breakthrough cases	PRJNA729919	PAIRED	RANDOM PCR	METAGENOMIC	WGA	F10119	NextSeq 500	ILLUMINA	1619831904	5538567	408170	human gut metagenome	Enteric virome of patients with rotavirus vaccine breakthrough infection	NextSeq 500 sequencing; Viral metagenomics in rotavirus vaccine breakthrough cases: human gut	High prevalence of co-infecting enteropathogens in alleged rotavirus vaccine breakthrough cases	NextSeq 500 sequencing; Viral metagenomics in rotavirus vaccine breakthrough cases: human gut	Enteric viruses in patients who were fully vaccinated against rotavirus but still came down with rotavirus gastroenteritis are characterized.	0d9e4dae1183af5b6849c8147b09cb1b;07bc9bbc92422f1ec740a699a0558c9b	342800318;358504379	ftp.sra.ebi.ac.uk/vol1/fastq/SRR151/029/SRR15186929/SRR15186929_1.fastq.gz;ftp.sra.ebi.ac.uk/vol1/fastq/SRR151/029/SRR15186929/SRR15186929_2.fastq.gz	ftp.sra.ebi.ac.uk/vol1/fastq/SRR151/029/SRR15186929/SRR15186929_1.fastq.gz;ftp.sra.ebi.ac.uk/vol1/fastq/SRR151/029/SRR15186929/SRR15186929_2.fastq.gz	fasp.sra.ebi.ac.uk:/vol1/fastq/SRR151/029/SRR15186929/SRR15186929_1.fastq.gz;fasp.sra.ebi.ac.uk:/vol1/fastq/SRR151/029/SRR15186929/SRR15186929_2.fastq.gz	ftp.sra.ebi.ac.uk/vol1/fastq/SRR151/029/SRR15186929/SRR15186929_1.fastq.gz	ftp.sra.ebi.ac.uk/vol1/fastq/SRR151/029/SRR15186929/SRR15186929_2.fastq.gz	0d9e4dae1183af5b6849c8147b09cb1b	07bc9bbc92422f1ec740a699a0558c9b	false
SRX11493902_SRR15187014	SAMN19188303	SRR15187014	SRX11493902	SAMN19188303	SRS9533187	PRJNA729919	SRP328899		SRA1260932	F01443.R1.fastq.gz	F01443	Enteric viruses in rotavirus vaccine breakthrough cases	PRJNA729919	PAIRED	RANDOM PCR	METAGENOMIC	WGA	F01443	NextSeq 500	ILLUMINA	714966349	2570395	408170	human gut metagenome	Enteric virome of patients with rotavirus vaccine breakthrough infection	NextSeq 500 sequencing; Viral metagenomics in rotavirus vaccine breakthrough cases: human gut	High prevalence of co-infecting enteropathogens in alleged rotavirus vaccine breakthrough cases	NextSeq 500 sequencing; Viral metagenomics in rotavirus vaccine breakthrough cases: human gut	Enteric viruses in patients who were fully vaccinated against rotavirus but still came down with rotavirus gastroenteritis are characterized.	0866921d657f3bf3636978f0c0fa3172;9fc5b60a321aa599d037135f43c677dd	177644940;183849281	ftp.sra.ebi.ac.uk/vol1/fastq/SRR151/014/SRR15187014/SRR15187014_1.fastq.gz;ftp.sra.ebi.ac.uk/vol1/fastq/SRR151/014/SRR15187014/SRR15187014_2.fastq.gz	ftp.sra.ebi.ac.uk/vol1/fastq/SRR151/014/SRR15187014/SRR15187014_1.fastq.gz;ftp.sra.ebi.ac.uk/vol1/fastq/SRR151/014/SRR15187014/SRR15187014_2.fastq.gz	fasp.sra.ebi.ac.uk:/vol1/fastq/SRR151/014/SRR15187014/SRR15187014_1.fastq.gz;fasp.sra.ebi.ac.uk:/vol1/fastq/SRR151/014/SRR15187014/SRR15187014_2.fastq.gz	ftp.sra.ebi.ac.uk/vol1/fastq/SRR151/014/SRR15187014/SRR15187014_1.fastq.gz	ftp.sra.ebi.ac.uk/vol1/fastq/SRR151/014/SRR15187014/SRR15187014_2.fastq.gz	0866921d657f3bf3636978f0c0fa3172	9fc5b60a321aa599d037135f43c677dd	false
SRX11493988_SRR15186928	SAMN19188303	SRR15186928	SRX11493988	SAMN19188303	SRS9533187	PRJNA729919	SRP328899		SRA1260932	F10168.R1.fastq.gz	F10168	Enteric viruses in rotavirus vaccine breakthrough cases	PRJNA729919	PAIRED	RANDOM PCR	METAGENOMIC	WGA	F10168	NextSeq 500	ILLUMINA	1047652846	4056625	408170	human gut metagenome	Enteric virome of patients with rotavirus vaccine breakthrough infection	NextSeq 500 sequencing; Viral metagenomics in rotavirus vaccine breakthrough cases: human gut	High prevalence of co-infecting enteropathogens in alleged rotavirus vaccine breakthrough cases	NextSeq 500 sequencing; Viral metagenomics in rotavirus vaccine breakthrough cases: human gut	Enteric viruses in patients who were fully vaccinated against rotavirus but still came down with rotavirus gastroenteritis are characterized.	3dcf52729210d60f6691225801275487;f1365c7db764577c128718f2c760ad8f	253509007;257590668	ftp.sra.ebi.ac.uk/vol1/fastq/SRR151/028/SRR15186928/SRR15186928_1.fastq.gz;ftp.sra.ebi.ac.uk/vol1/fastq/SRR151/028/SRR15186928/SRR15186928_2.fastq.gz	ftp.sra.ebi.ac.uk/vol1/fastq/SRR151/028/SRR15186928/SRR15186928_1.fastq.gz;ftp.sra.ebi.ac.uk/vol1/fastq/SRR151/028/SRR15186928/SRR15186928_2.fastq.gz	fasp.sra.ebi.ac.uk:/vol1/fastq/SRR151/028/SRR15186928/SRR15186928_1.fastq.gz;fasp.sra.ebi.ac.uk:/vol1/fastq/SRR151/028/SRR15186928/SRR15186928_2.fastq.gz	ftp.sra.ebi.ac.uk/vol1/fastq/SRR151/028/SRR15186928/SRR15186928_1.fastq.gz	ftp.sra.ebi.ac.uk/vol1/fastq/SRR151/028/SRR15186928/SRR15186928_2.fastq.gz	3dcf52729210d60f6691225801275487	f1365c7db764577c128718f2c760ad8f	false
SRX11493990_SRR15186926	SAMN19188303	SRR15186926	SRX11493990	SAMN19188303	SRS9533187	PRJNA729919	SRP328899		SRA1260932	F10181.R1.fastq.gz	F10181	Enteric viruses in rotavirus vaccine breakthrough cases	PRJNA729919	PAIRED	RANDOM PCR	METAGENOMIC	WGA	F10181	NextSeq 500	ILLUMINA	811168633	3253547	408170	human gut metagenome	Enteric virome of patients with rotavirus vaccine breakthrough infection	NextSeq 500 sequencing; Viral metagenomics in rotavirus vaccine breakthrough cases: human gut	High prevalence of co-infecting enteropathogens in alleged rotavirus vaccine breakthrough cases	NextSeq 500 sequencing; Viral metagenomics in rotavirus vaccine breakthrough cases: human gut	Enteric viruses in patients who were fully vaccinated against rotavirus but still came down with rotavirus gastroenteritis are characterized.	07b5aae4f8039a448c351dc2ca4de017;25cef448e9513297ce599227fe9c159e	183230527;187026977	ftp.sra.ebi.ac.uk/vol1/fastq/SRR151/026/SRR15186926/SRR15186926_1.fastq.gz;ftp.sra.ebi.ac.uk/vol1/fastq/SRR151/026/SRR15186926/SRR15186926_2.fastq.gz	ftp.sra.ebi.ac.uk/vol1/fastq/SRR151/026/SRR15186926/SRR15186926_1.fastq.gz;ftp.sra.ebi.ac.uk/vol1/fastq/SRR151/026/SRR15186926/SRR15186926_2.fastq.gz	fasp.sra.ebi.ac.uk:/vol1/fastq/SRR151/026/SRR15186926/SRR15186926_1.fastq.gz;fasp.sra.ebi.ac.uk:/vol1/fastq/SRR151/026/SRR15186926/SRR15186926_2.fastq.gz	ftp.sra.ebi.ac.uk/vol1/fastq/SRR151/026/SRR15186926/SRR15186926_1.fastq.gz	ftp.sra.ebi.ac.uk/vol1/fastq/SRR151/026/SRR15186926/SRR15186926_2.fastq.gz	07b5aae4f8039a448c351dc2ca4de017	25cef448e9513297ce599227fe9c159e	false
SRX11493978_SRR15186938	SAMN19188303	SRR15186938	SRX11493978	SAMN19188303	SRS9533187	PRJNA729919	SRP328899		SRA1260932	F09263.R1.fastq.gz	F09263	Enteric viruses in rotavirus vaccine breakthrough cases	PRJNA729919	PAIRED	RANDOM PCR	METAGENOMIC	WGA	F09263	NextSeq 500	ILLUMINA	751819710	2915678	408170	human gut metagenome	Enteric virome of patients with rotavirus vaccine breakthrough infection	NextSeq 500 sequencing; Viral metagenomics in rotavirus vaccine breakthrough cases: human gut	High prevalence of co-infecting enteropathogens in alleged rotavirus vaccine breakthrough cases	NextSeq 500 sequencing; Viral metagenomics in rotavirus vaccine breakthrough cases: human gut	Enteric viruses in patients who were fully vaccinated against rotavirus but still came down with rotavirus gastroenteritis are characterized.	a118e76e0a1ed752be85e5d20fd93e0a;1825f82a342a98307ac7c0e93726758e	171444047;174213901	ftp.sra.ebi.ac.uk/vol1/fastq/SRR151/038/SRR15186938/SRR15186938_1.fastq.gz;ftp.sra.ebi.ac.uk/vol1/fastq/SRR151/038/SRR15186938/SRR15186938_2.fastq.gz	ftp.sra.ebi.ac.uk/vol1/fastq/SRR151/038/SRR15186938/SRR15186938_1.fastq.gz;ftp.sra.ebi.ac.uk/vol1/fastq/SRR151/038/SRR15186938/SRR15186938_2.fastq.gz	fasp.sra.ebi.ac.uk:/vol1/fastq/SRR151/038/SRR15186938/SRR15186938_1.fastq.gz;fasp.sra.ebi.ac.uk:/vol1/fastq/SRR151/038/SRR15186938/SRR15186938_2.fastq.gz	ftp.sra.ebi.ac.uk/vol1/fastq/SRR151/038/SRR15186938/SRR15186938_1.fastq.gz	ftp.sra.ebi.ac.uk/vol1/fastq/SRR151/038/SRR15186938/SRR15186938_2.fastq.gz	a118e76e0a1ed752be85e5d20fd93e0a	1825f82a342a98307ac7c0e93726758e	false
[truncated: 17 more rows]

## Sheet: Table S15
Table S15: Accession numbers of the N. ghonorroaea samples used from PRJNA298332.
[truncated: 201 more rows]

## Sheet: Table S16
Run	Assay Type	BioSample	Center Name	Consent	Experiment	Instrument	LibraryLayout	LibrarySelection	LibrarySource	Organism	Platform	ReleaseDate	Sample Name	SRA Study	Library Name	BioProject	Bytes	DATASTORE filetype	DATASTORE provider	DATASTORE region	AvgSpotLen	Bases	BioSampleModel	Collection_date	geo_loc_name_country	geo_loc_name_country_continent	Cultivar	Ecotype	Isolate	strain	sex	Age	Depth	BREED	dev_stage	Individual	MD5_checksum_file1 (run)	MD5_checksum_file2 (run)	tissue	geo_loc_name	Lat_Lon	ph	env_broad_scale	env_local_scale	env_medium	slope_gradient	texture	ENA-FIRST-PUBLIC (run)	ENA-FIRST-PUBLIC
[truncated: 1,230 more rows]
[truncated: 97 more columns]

[truncated: 1 more sheets: Table S17]
